# Supplementary material for: Neural and Oxidative-Stress Parameters as Early Biomarkers of Hand–Arm Vibration Syndrome
Source: Biomolecules. 2026 Feb 3;16(2):238. doi: 10.3390/biom16020238 (PMC12938795; doi:10.3390/biom16020238)
Supplement: Supplementary file 1 [file biomolecules-16-00238-s001.zip]

Archive with 3 entries (3 files):
- Control Group Questionnaire.xlsx
- Data organization.xlsx
- Vibration Group Questionnaire.xlsx
