# Supplementary material for: Neural and Oxidative-Stress Parameters as Early Biomarkers of Hand–Arm Vibration Syndrome
Source: Biomolecules. 2026 Feb 3;16(2):238. doi: 10.3390/biom16020238 (PMC12938795; doi:10.3390/biom16020238)
Supplement: Supplementary file 1 [file biomolecules-16-00238-s001.zip › Control Group Questionnaire.xlsx]

## Sheet: Questionnaire Data
1. Your Name:	Blood Sample Number	Questionnaire Serial Number	Questionnaire Submission Time	2. Your Gender:	3. Employee ID	4. ID Card Number	5. Please Enter Your Date of Birth:	Age	6. Ethnicity	7. Place of Origin (Province)	8. Height (cm)	9. Weight (kg)	10. Dominant Hand	11. Educational Background	12. Guangsheng Position	13. (1) Start and End Dates: ___ (Aug 2002) – Present	14. Have You Been Exposed to Toxic or Harmful Factors?	15. Have You Had Other Work Experiences?	16、(1) Start and End Dates: ___	16. (2) To ___ (200208)	17. Company (Factory)	18. Have You Been Exposed to Toxic or Harmful Factors?	19. Have You Smoked in the Past or Do You Smoke Now?	20. (1) Age When Started Smoking: ___	20. (2) Years Old, Current Daily Cigarettes: ___ sticks/day	21. (1) Age When Started Smoking: ___	21. (2) Years Old, Year Quit Smoking: ___	21. (3) Daily Cigarettes Before Quitting: ___ sticks	22. Do You Drink Alcohol?	23. (1) Drinking Duration (or Since Quitting): ___ years	24. Commute by Electric Bike/Motorcycle?	25. (1) Daily Commute Time by Electric Bike/Motorcycle: ___	25. (2) Minutes, Duration: ___ years	26. (0)	26. (1)	26. (2)	26. (3)	26. (4)	26. (5)	26. (6)	27. Have You Ever Been Diagnosed with Any Disease by a Doctor at Township Health Center/Community Health Service Center or Higher-level Medical Institution?	28. (0)	28. (1)	28. (2)	28. (3)	28. (4)	28. (5)	28. (6)	28. (7)
***		15	2022/5/17 10:16:05	1	***	***	***	32	1	***	170	60.0	2	2	Packaging	202202	2	2	200906	202202	***	2	1	-3	-3	-3	-3	-3	1	-3	2	20	15	1	0	0	0	0	0	0	2	1	0	0	0	0	0	0	0
***		19	2022/5/17 10:56:16	1	***	***	***	22	1	***	172	46	2	3	Packaging	201805	2	1	-3	-3	***	-3	1	-3	-3	-3	-3	-3	2	7	2	15	4	1	0	0	0	0	0	0	1	-3	-3	-3	-3	-3	-3	-3	-3
***		20	2022/5/17 11:07:07	1	***	***	***	44	1	***	170	78.0	2	2	Packaging rework	199611	2	1	-3	-3	***	-3	1	-3	-3	-3	-3	-3	3	15	2	15	8	1	0	0	0	0	0	0	1	-3	-3	-3	-3	-3	-3	-3	-3
***		22	2022/5/18 8:50:23	1	***	***	***	46	1	***	168	55.0	2	3	Packaging	201109	2	1	-3	-3	***	-3	3	20	3	-3	-3	-3	1	-3	2	40	10	1	0	0	0	0	0	0	2	1	0	0	0	0	0	0	0
***		23	2022/5/18 8:55:34	1	***	***	***	47	1	***	155	52.5	2	1	Sandblasting	201805	1	2	201502	201804	***	1	3	20	4	-3	-3	-3	2	27	1	-3	-3	1	0	0	0	0	0	0	1	-3	-3	-3	-3	-3	-3	-3	-3
***		25	2022/5/18 8:58:57	1	***	***	***	39	2	***	158	53.0	2	3	Machining	201411	2	1	-3	-3	***	-3	1	-3	-3	-3	-3	-3	1	-3	1	-3	-3	1	0	0	0	0	0	0	1	-3	-3	-3	-3	-3	-3	-3	-3
***		31	2022/5/18 9:08:45	1	***	***	***	54	1	***	160	53.0	2	2	Pre-plating	201210	2	1	-3	-3	***	-3	3	18	10	-3	-3	-3	1	-3	1	-3	-3	1	0	0	0	0	0	0	1	-3	-3	-3	-3	-3	-3	-3	-3
***		40	2022/5/18 9:25:23	1	***	***	***	27	1	***	167	53	2	2	Packaging	202007	2	2	201506	201608	***	1	3	18	10	-3	-3	-3	2	10	2	10	2	1	0	0	0	0	0	0	1	-3	-3	-3	-3	-3	-3	-3	-3
***		57	2022/5/18 10:05:43	1	***	***	***	48	1	***	150	51.5	2	2	Packaging	202101	2	2	201111	202101	***	1	1	-3	-3	-3	-3	-3	1	-3	2	40	11	1	0	0	0	0	0	0	1	-3	-3	-3	-3	-3	-3	-3	-3
***		62	2022/5/18 10:18:41	1	***	***	***	45	1	***	175	82.5	2	1	Packaging	202011	2	1	-3	-3	***	-3	4	-3	-3	14	2020	10	4	25	2	30	4	0	1	0	0	0	0	0	2	1	0	0	0	0	0	0	0
***		63	2022/5/18 10:20:27	1	***	***	***	39	1	***	178	80	2	2	Sandblasting	202007	2	2	201312	202007	***	1	1	-3	-3	-3	-3	-3	2	19	1	-3	-3	1	0	0	0	0	0	0	1	-3	-3	-3	-3	-3	-3	-3	-3
***		65	2022/5/18 10:22:48	1	***	***	***	35	1	***	160	64.0	2	2	Packaging	201703	2	1	-3	-3	***	-3	3	23	10	-3	-3	-3	1	-3	2	15	3	1	0	0	0	0	0	0	1	-3	-3	-3	-3	-3	-3	-3	-3
***		83	2022/5/18 10:49:24	1	***	***	***	26	1	***	168	55.0	2	2	Injection molding	202103	2	1	-3	-3	***	-3	3	20	15	-3	-3	-3	2	1	1	-3	-3	1	0	0	0	0	0	0	1	-3	-3	-3	-3	-3	-3	-3	-3
***		86	2022/5/18 10:57:13	1	***	***	***	40	2	***	160	55.0	2	3	Sandblasting	201410	2	1	-3	-3	***	-3	1	-3	-3	-3	-3	-3	2	5	1	-3	-3	1	0	0	0	0	0	0	1	-3	-3	-3	-3	-3	-3	-3	-3
***		87	2022/5/18 10:59:16	1	***	***	***	36	1	***	170	80.0	2	3	Packaging	201702	2	1	-3	-3	***	-3	1	-3	-3	-3	-3	-3	2	10	1	-3	-3	1	0	0	0	0	0	0	1	-3	-3	-3	-3	-3	-3	-3	-3
***		91	2022/5/18 11:05:03	1	***	***	***	29	1	***	167	60.0	2	2	Packaging	201607	2	1	-3	-3	***	-3	1	-3	-3	-3	-3	-3	2	3	2	20	6	1	0	0	0	0	0	0	1	-3	-3	-3	-3	-3	-3	-3	-3
***		99	2022/5/18 11:18:37	1	***	***	***	53	1	***	165	52.5	2	2	Sandblasting	200903	2	1	-3	-3	***	-3	3	5	15	-3	-3	-3	3	40	2	15	13	0	1	0	0	0	0	0	2	1	0	0	0	0	0	0	0
***		100	2022/5/18 11:18:44	1	***	***	***	51	1	***	176	76.2	2	3	Packaging	201611	2	2	199101	200001	***	1	1	-3	-3	-3	-3	-3	2	16	1	-3	-3	0	1	0	0	0	0	0	1	-3	-3	-3	-3	-3	-3	-3	-3
***		101	2022/5/18 11:20:44	1	***	***	***	29	1	***	170	60	2	3	Packaging	201710	2	1	-3	-3	***	-3	1	-3	-3	-3	-3	-3	2	10	2	20	5	1	0	0	0	0	0	0	1	-3	-3	-3	-3	-3	-3	-3	-3
***		102	2022/5/18 11:23:03	1	***	***	***	44	1	***	168	85.0	2	2	Packaging	201706	2	1	-3	-3	***	-3	1	-3	-3	-3	-3	-3	1	-3	2	20	1	1	0	0	0	0	0	0	1	-3	-3	-3	-3	-3	-3	-3	-3
***		105	2022/5/18 11:27:01	1	***	***	***	36	2	***	172	60.0	2	3	Packaging	202010	2	1	-3	-3	***	-3	1	-3	-3	-3	-3	-3	1	-3	1	-3	-3	1	0	0	0	0	0	0	1	-3	-3	-3	-3	-3	-3	-3	-3
***		108	2022/5/18 11:28:34	1	***	***	***	44	1	***	165	57.5	2	2	Packaging	201804	2	1	-3	-3	***	-3	1	-3	-3	-3	-3	-3	1	-3	2	30	20	1	0	0	0	0	0	0	1	-3	-3	-3	-3	-3	-3	-3	-3
***		110	2022/5/18 11:32:51	1	***	***	***	26	1	***	170	60	2	1	Packaging sandblasting	201805	2	1	-3	-3	***	-3	3	15	2	-3	-3	-3	3	15	2	6	2	1	0	0	0	0	0	0	1	-3	-3	-3	-3	-3	-3	-3	-3
***		111	2022/5/18 11:33:30	1	***	***	***	19	1	***	165	51.0	2	3	Packaging sandblasting	202102	2	1	-3	-3	***	-3	1	-3	-3	-3	-3	-3	2	13	2	30	1	0	1	0	0	0	0	0	1	-3	-3	-3	-3	-3	-3	-3	-3
***		113	2022/5/18 11:39:13	1	***	***	***	43	1	***	170	50.0	2	3	Packaging	201905	2	2	200305	201905	***	1	3	20	20	-3	-3	-3	1	-3	1	-3	-3	1	0	0	0	0	0	0	1	-3	-3	-3	-3	-3	-3	-3	-3
***		120	2022/5/19 8:36:20	1	***	***	***	26	1	***	174	78	2	3	End-of-line packaging	202103	2	2	201503	202103	***	1	1	-3	-3	-3	-3	-3	1	-3	2	20	6	1	0	0	0	0	0	0	1	-3	-3	-3	-3	-3	-3	-3	-3
***		121	2022/5/19 8:56:54	1	***	***	***	32	1	***	172	90.0	2	3	Packaging	202103	2	1	-3	-3	***	-3	3	14	20	-3	-3	-3	1	-3	1	-3	-3	0	0	1	0	0	0	0	1	-3	-3	-3	-3	-3	-3	-3	-3
***		122	2022/5/19 9:00:20	1	***	***	***	34	1	***	171	60..0	2	2	Packaging	202009	2	1	-3	-3	***	-3	3	17	20	-3	-3	-3	3	7	1	-3	-3	1	0	0	0	0	0	0	1	-3	-3	-3	-3	-3	-3	-3	-3
***		123	2022/5/19 9:02:52	1	***	***	***	47	1	***	164	86	2	2	Packaging	201903	2	1	-3	-3	***	-3	3	15	30	-3	-3	-3	1	-3	1	-3	-3	0	1	1	1	0	0	0	2	0	0	1	0	0	0	1	0
***		124	2022/5/19 9:08:43	1	***	***	***	37	2	***	175	80	1	2	Packaging roughening	202103	2	1	-3	-3	***	-3	3	33	3	-3	-3	-3	2	8	1	-3	-3	0	0	0	1	0	0	0	1	-3	-3	-3	-3	-3	-3	-3	-3
***		125	2022/5/19 9:18:01	1	***	***	***	47	1	***	156	60.0	1	2	Packaging	200905	2	1	-3	-3	***	-3	1	-3	-3	-3	-3	-3	2	20	1	-3	-3	1	0	0	0	0	0	0	1	-3	-3	-3	-3	-3	-3	-3	-3
***		126	2022/5/19 9:21:44	1	***	***	***	47	1	***	168	62.0	2	3	Sandblasting	200708	2	1	-3	-3	***	-3	1	-3	-3	-3	-3	-3	1	-3	1	-3	-3	0	1	1	0	0	0	0	1	-3	-3	-3	-3	-3	-3	-3	-3
***		127	2022/5/19 9:27:28	1	***	***	***	28	1	***	165	70	2	2	Packaging	201907	2	1	-3	-3	***	-3	3	21	10	-3	-3	-3	2	0	1	-3	-3	1	0	0	0	0	0	0	1	-3	-3	-3	-3	-3	-3	-3	-3
***		128	2022/5/19 9:28:12	1	***	***	***	59	1	***	165	65	2	2	Packaging Multi-skilled Operator	201201	1	2	199708	200603	***	2	1	-3	-3	-3	-3	-3	1	-3	2	40	10	1	0	0	0	0	0	0	1	-3	-3	-3	-3	-3	-3	-3	-3
***		129	2022/5/19 9:31:02	1	***	***	***	43	1	***	168	72.0	2	2	Packaging	197903	2	2	200201	200701	***	1	1	-3	-3	-3	-3	-3	2	10	1	-3	-3	1	0	0	0	0	0	0	1	-3	-3	-3	-3	-3	-3	-3	-3
***		130	2022/5/19 9:48:22	1	***	***	***	37	1	***	169	65.0	2	1	Sandblasting	201701	2	1	-3	-3	***	-3	1	-3	-3	-3	-3	-3	2	20	2	15	6	1	0	0	0	0	0	0	1	-3	-3	-3	-3	-3	-3	-3	-3
***		131	2022/5/19 9:59:14	1	***	***	***	28	1	***	175	75	2	3	Packaging injection	201909	2	2	201212	201404	***	1	3	17	10	-3	-3	-3	2	12	2	20	5	1	0	0	0	0	0	0	1	-3	-3	-3	-3	-3	-3	-3	-3
***		132	2022/5/19 9:59:48	1	***	***	***	52	1	***	153	63.0	2	1	Sandblasting	201210	2	1	-3	-3	***	-3	3	20	20	-3	-3	-3	1	-3	1	-3	-3	1	0	0	0	0	0	0	2	1	0	0	0	0	0	0	0
***		133	2022/5/19 10:13:03	1	***	***	***	19	1	***	170	55.0	2	3	Packaging	202009	2	1	-3	-3	***	-3	1	-3	-3	-3	-3	-3	1	-3	1	-3	-3	0	0	0	0	0	0	1	1	-3	-3	-3	-3	-3	-3	-3	-3
***		134	2022/5/19 10:21:56	1	***	***	***	0	1	***	160	65.0	2	2	Packaging	201710	2	1	-3	-3	***	-3	1	-3	-3	-3	-3	-3	2	25	2	20	10	1	0	0	0	0	0	0	1	-3	-3	-3	-3	-3	-3	-3	-3
***		135	2022/5/19 10:26:36	1	***	***	***	39	1	***	175	55	1	3	Packaging	202012	2	2	201703	202012	***	1	1	-3	-3	-3	-3	-3	1	-3	2	30	10	1	0	0	0	0	0	0	2	1	0	0	0	0	0	0	0
***		136	2022/5/19 10:28:49	1	***	***	***	36	2	***	169	50	2	2	Packaging	201907	2	1	-3	-3	***	-3	3	26	3	-3	-3	-3	1	-3	1	-3	-3	1	0	0	0	0	0	0	1	-3	-3	-3	-3	-3	-3	-3	-3
***		137	2022/5/19 10:40:29	1	***	***	***	27	1	***	170	72.5	2	3	Packaging	202010	2	2	201905	202007	***	1	3	17	10	-3	-3	-3	2	3	1	-3	-3	1	0	0	0	0	0	0	1	-3	-3	-3	-3	-3	-3	-3	-3
***		138	2022/5/19 10:46:34	1	***	***	***	43	1	***	160	55	2	3	Packaging	201912	2	1	-3	-3	***	-3	3	25	20	-3	-3	-3	1	-3	2	10	0.5	1	0	0	0	0	0	0	1	-3	-3	-3	-3	-3	-3	-3	-3
***		139	2022/5/19 10:50:18	1	***	***	***	49	1	***	156	72	2	2	Packaging Multi-skilled Operator	200011	2	1	-3	-3	***	-3	1	-3	-3	-3	-3	-3	3	24	1	-3	-3	0	0	0	0	0	0	1	1	-3	-3	-3	-3	-3	-3	-3	-3
***		140	2022/5/20 8:51:53	1	***	***	***	24	1	***	175	95.0	2	3	Packaging	201804	2	2	201510	201804	***	2	1	-3	-3	-3	-3	-3	2	6	2	30	1	1	0	0	0	0	0	0	1	-3	-3	-3	-3	-3	-3	-3	-3
***		141	2022/5/20 8:52:52	1	***	***	***	30	1	***	169	55.0	2	2	Packaging	201802	2	1	-3	-3	***	-3	1	-3	-3	-3	-3	-3	2	2	2	20	5	1	0	0	0	0	0	0	2	1	0	0	0	0	0	0	0
***		142	2022/5/20 8:58:59	1	***	***	***	22	1	***	164	55	2	2	Packaging Spray Painting	202204	2	2	202104	202204	***	1	3	18	10	-3	-3	-3	1	-3	2	10	0.1	1	0	0	0	0	0	0	1	-3	-3	-3	-3	-3	-3	-3	-3
***		143	2022/5/20 9:05:49	1	***	***	***	19	2	***	165	53.0	2	3	Packaging Spray Painting	202102	2	1	-3	-3	***	-3	1	-3	-3	-3	-3	-3	1	-3	2	15	1	1	0	0	0	0	0	0	1	-3	-3	-3	-3	-3	-3	-3	-3
***		144	2022/5/20 9:23:57	1	***	***	***	25	1	***	159	57.0	2	2	Packaging	202111	2	1	-3	-3	***	-3	3	20	18	-3	-3	-3	1	-3	1	-3	-3	1	0	0	0	0	0	0	2	1	0	0	0	0	0	0	0
***		145	2022/5/20 9:27:30	1	***	***	***	55	1	***	160	51.0	2	2	Packaging	201110	2	1	-3	-3	***	-3	3	35	4	-3	-3	-3	1	-3	1	-3	-3	1	0	0	0	0	0	0	2	1	0	0	0	0	0	0	0
***		146	2022/5/20 9:30:30	1	***	***	***	39	1	***	168	64.0	2	3	Packaging	202108	2	1	-3	-3	***	-3	1	-3	-3	-3	-3	-3	1	-3	1	-3	-3	1	0	0	0	0	0	0	1	-3	-3	-3	-3	-3	-3	-3	-3
***		147	2022/5/20 9:35:07	1	***	***	***	19	1	***	160	50	2	2	Packaging adhesive removal	202202	2	2	202103	202110	***	2	2	13	20	-3	-3	-3	2	11	2	20	0.1	1	0	0	0	0	0	0	1	-3	-3	-3	-3	-3	-3	-3	-3
***		148	2022/5/20 9:36:33	1	***	***	***	24	1	***	160	50.0	2	3	Packaging	201611	2	1	-3	-3	***	-3	3	18	4	-3	-3	-3	2	5	2	30	2	1	0	0	0	0	0	0	1	-3	-3	-3	-3	-3	-3	-3	-3
***		149	2022/5/20 9:46:46	1	***	***	***	50	1	***	167	64.0	2	2	Packaging	201704	2	1	-3	-3	***	-3	1	-3	-3	-3	-3	-3	1	-3	2	10	5	1	0	0	0	0	0	0	1	-3	-3	-3	-3	-3	-3	-3	-3
***		150	2022/5/20 10:00:31	1	***	***	***	36	1	***	160	90.0	2	2	Packaging	202008	2	2	201701	202001	***	1	1	-3	-3	-3	-3	-3	1	-3	2	40	4	1	0	0	0	0	0	0	1	-3	-3	-3	-3	-3	-3	-3	-3
***		151	2022/5/20 10:16:29	1	***	***	***	28	1	***	170	67.0	2	2	Packaging	201802	2	1	-3	-3	***	-3	1	-3	-3	-3	-3	-3	1	-3	2	20	4	1	0	0	0	0	0	0	1	-3	-3	-3	-3	-3	-3	-3	-3
***		152	2022/5/20 10:19:01	1	***	***	***	27	1	***	173	59	2	2	Packaging	201510	2	2	201507	201510	***	1	3	16	10	-3	-3	-3	1	-3	2	20	3	0	1	0	0	0	0	0	1	-3	-3	-3	-3	-3	-3	-3	-3
***		153	2022/5/20 10:19:20	1	***	***	***	0	1	***	168	60.0	2	2	Packaging Spray Painting	200501	2	1	-3	-3	***	-3	1	-3	-3	-3	-3	-3	2	5	2	20	2	1	0	0	0	0	0	0	1	-3	-3	-3	-3	-3	-3	-3	-3
***		154	2022/5/20 10:20:32	1	***	***	***	21	1	***	170	60	2	3	Machining & Packaging Labeling	202001	2	1	-3	-3	***	-3	3	16	4	-3	-3	-3	1	-3	1	-3	-3	1	0	0	0	0	0	0	1	-3	-3	-3	-3	-3	-3	-3	-3
***		155	2022/5/20 10:23:57	1	***	***	***	43	1	***	165	63.0	1	2	Packaging	201001	2	1	-3	-3	***	-3	2	20	2	-3	-3	-3	1	-3	2	60	10	1	0	0	0	0	0	0	1	-3	-3	-3	-3	-3	-3	-3	-3
***		156	2022/5/20 10:24:12	1	***	***	***	19	1	***	170	55	2	2	Packaging laser engraving	202103	2	1	-3	-3	***	-3	1	-3	-3	-3	-3	-3	1	-3	1	-3	-3	1	0	0	0	0	0	0	1	-3	-3	-3	-3	-3	-3	-3	-3
***		157	2022/5/20 10:26:54	1	***	***	***	24	1	***	170	120.0	2	2	Sandblasting	201703	2	1	-3	-3	***	-3	1	-3	-3	-3	-3	-3	1	-3	1	-3	-3	1	0	0	0	0	0	0	1	-3	-3	-3	-3	-3	-3	-3	-3
***		158	2022/5/20 10:30:54	1	***	***	***	47	1	***	165	65.0	2	2	Packaging	201910	2	2	2014	2019	***	1	1	-3	-3	-3	-3	-3	1	-3	1	-3	-3	0	1	0	0	0	0	0	1	-3	-3	-3	-3	-3	-3	-3	-3
***		159	2022/5/20 11:00:39	1	***	***	***	40	1	***	160	55	1	1	Machining sandblasting	201806	2	1	-3	-3	***	-3	1	-3	-3	-3	-3	-3	1	-3	1	-3	-3	1	0	0	0	0	0	0	1	-3	-3	-3	-3	-3	-3	-3	-3
***		160	2022/5/20 11:27:30	1	***	***	***	45	1	***	160	70.0	2	2	Packaging	201107	2	2	99	99	***	1	3	99	5	-3	-3	-3	1	-3	1	-3	-3	0	1	0	0	0	0	0	1	-3	-3	-3	-3	-3	-3	-3	-3
***		161	2022/5/23 9:11:45	1	***	***	***	26	1	***	170	80	2	3	Sandblasting	201912	2	1	-3	-3	***	-3	1	-3	-3	-3	-3	-3	2	5	1	-3	-3	1	0	0	0	0	0	0	1	-3	-3	-3	-3	-3	-3	-3	-3
***		162	2022/5/23 9:14:05	1	***	***	***	38	1	***	173	70	2	3	Welding fume	200805	1	1	-3	-3	***	-3	1	-3	-3	-3	-3	-3	1	-3	1	-3	-3	0	0	0	1	0	0	0	2	1	0	0	0	0	0	0	0
***		163	2022/5/23 9:21:47	1	***	***	***	40	1	***	174	70	2	4	Electric welding	200703	2	1	-3	-3	***	-3	2	20	2	-3	-3	-3	2	20	2	10	14	1	0	0	0	0	0	0	1	-3	-3	-3	-3	-3	-3	-3	-3
***		164	2022/5/23 9:23:43	1	***	***	***	38	1	***	160	57	1	1	Welding fume	201207	1	1	-3	-3	***	-3	3	25	10	-3	-3	-3	2	11	2	40	10	1	0	0	0	0	0	0	1	-3	-3	-3	-3	-3	-3	-3	-3
***		165	2022/5/23 9:29:07	1	***	***	***	26	1	***	170	86	2	3	Packaging	201411	2	1	-3	-3	***	-3	1	-3	-3	-3	-3	-3	2	9	1	-3	-3	0	0	1	0	0	0	1	1	-3	-3	-3	-3	-3	-3	-3	-3
***		166	2022/5/23 9:29:45	1	***	***	***	56	2	***	165	67	2	2	Polishing & Sandblasting	201111	2	1	-3	-3	***	-3	4	-3	-3	30	2019	5	1	-3	2	40	10	0	1	0	0	0	0	0	2	1	0	0	0	0	0	0	0
***		167	2022/5/23 9:29:54	1	***	***	***	19	1	***	170	65.0	2	3	Packaging	202202	2	1	-3	-3	***	-3	1	-3	-3	-3	-3	-3	1	-3	1	-3	-3	0	1	0	0	0	0	0	1	-3	-3	-3	-3	-3	-3	-3	-3
***		168	2022/5/23 9:30:58	1	***	***	***	33	2	***	160	58.0	2	2	Packaging	201707	2	1	-3	-3	***	-3	3	18	10	-3	-3	-3	4	17	2	10	2	1	0	0	0	0	0	0	1	-3	-3	-3	-3	-3	-3	-3	-3
***		169	2022/5/23 9:36:47	1	***	***	***	39	1	***	172	58.0	2	2	Processing	200303	2	1	-3	-3	***	-3	3	16	12	-3	-3	-3	2	20	1	-3	-3	1	0	0	0	0	0	0	1	-3	-3	-3	-3	-3	-3	-3	-3
***		170	2022/5/23 9:37:00	1	***	***	***	24	1	***	175	65	2	3	Sandblasting	202108	2	2	202103	202108	***	2	1	-3	-3	-3	-3	-3	1	-3	2	60	0.5	1	0	0	0	0	0	0	1	-3	-3	-3	-3	-3	-3	-3	-3
***		171	2022/5/23 9:37:56	1	***	***	***	19	1	***	156	54.0	2	3	Packaging	202009	2	1	-3	-3	***	-3	1	-3	-3	-3	-3	-3	1	-3	1	-3	-3	1	0	0	0	0	0	0	1	-3	-3	-3	-3	-3	-3	-3	-3
***		172	2022/5/23 9:44:56	1	***	***	***	22	1	***	173	70.0	2	4	Laser engraving	202111	2	1	-3	-3	***	-3	2	18	2	-3	-3	-3	2	1	1	-3	-3	1	0	0	0	0	0	0	1	-3	-3	-3	-3	-3	-3	-3	-3
***		173	2022/5/23 9:48:25	1	***	***	***	52	1	***	162	58.0	2	1	Electric welding	201110	2	1	-3	-3	***	-3	3	15	20	-3	-3	-3	4	36	1	-3	-3	1	0	0	0	0	0	0	1	-3	-3	-3	-3	-3	-3	-3	-3
***		174	2022/5/23 10:08:59	1	***	***	***	37	1	***	167	78	2	2	Electrician	201507	2	1	-3	-3	***	-3	1	-3	-3	-3	-3	-3	2	15	2	40	7	1	0	0	0	0	0	0	1	-3	-3	-3	-3	-3	-3	-3	-3
***		175	2022/5/23 10:16:40	1	***	***	***	44	1	***	165	65	2	2	Welding fume	200011	1	1	-3	-3	***	-3	3	37	12	-3	-3	-3	1	-3	2	10	5	1	0	0	0	0	0	0	2	1	0	0	0	0	0	0	0
***		176	2022/5/23 10:34:47	1	***	***	***	37	1	***	168	60	2	2	Electric welding	201801	2	1	-3	-3	***	-3	1	-3	-3	-3	-3	-3	1	-3	1	-3	-3	1	0	0	0	0	0	0	2	1	0	0	0	0	0	0	0
***		177	2022/5/23 10:44:42	1	***	***	***	39	1	***	171	78	1	2	Welding fume	201310	1	2	200803	201309	***	2	3	30	10	-3	-3	-3	1	-3	1	-3	-3	0	1	0	0	0	0	0	1	-3	-3	-3	-3	-3	-3	-3	-3
***		178	2022/5/24 8:42:50	1	***	***	***	52	1	***	170	67.5	2	3	Packaging	202108	2	2	2000	2021	***	1	1	-3	-3	-3	-3	-3	3	32	1	-3	-3	1	0	0	0	0	0	0	1	-3	-3	-3	-3	-3	-3	-3	-3
***		179	2022/5/24 8:54:22	1	***	***	***	29	2	***	160	62	2	2	Packaging	202203	2	2	2015	2022	***	1	4	-3	-3	18	2016	8	2	2	1	-3	-3	1	0	0	0	0	0	0	1	-3	-3	-3	-3	-3	-3	-3	-3
***		180	2022/5/24 9:01:07	1	***	***	***	41	1	***	170	63.0	2	2	Packaging Spray Painting	201809	2	1	-3	-3	***	-3	2	25	2	-3	-3	-3	2	12	2	20	1	1	0	0	0	0	0	0	1	-3	-3	-3	-3	-3	-3	-3	-3
***		181	2022/5/24 9:05:55	1	***	***	***	24	1	***	172	55.0	2	3	Processing	201908	2	1	-3	-3	***	-3	2	20	2	-3	-3	-3	4	21	1	-3	-3	1	0	0	0	0	0	0	1	-3	-3	-3	-3	-3	-3	-3	-3
***		182	2022/5/24 9:09:34	1	***	***	***	43	1	***	165	62	2	2	Packaging	202112	2	1	-3	-3	***	-3	3	10	15	-3	-3	-3	2	0	2	15	5	1	0	0	0	0	0	0	1	-3	-3	-3	-3	-3	-3	-3	-3
***		183	2022/5/24 9:11:01	1	***	***	***	30	1	***	170	60.0	1	2	Packaging	20220219	2	1	-3	-3	***	-3	3	19	20	-3	-3	-3	1	-3	1	-3	-3	0	1	0	0	0	0	0	2	1	0	0	0	0	0	0	0
***		184	2022/5/24 9:11:11	1	***	***	***	37	1	***	170	63.5	2	2	Processing	200802	2	1	-3	-3	***	-3	1	-3	-3	-3	-3	-3	1	-3	2	20	10	0	0	0	0	0	0	1	1	-3	-3	-3	-3	-3	-3	-3	-3
***		185	2022/5/24 9:17:14	1	***	***	***	43	1	***	168	57	2	2	Processing	2007	2	1	-3	-3	***	-3	3	18	5	-3	-3	-3	4	15	1	-3	-3	0	0	0	0	0	0	1	1	-3	-3	-3	-3	-3	-3	-3	-3
***		186	2022/5/24 9:27:24	1	***	***	***	23	1	***	170	90.0	2	3	Packaging	2017	2	1	-3	-3	***	-3	1	-3	-3	-3	-3	-3	5	5	1	-3	-3	1	0	0	0	0	0	0	1	-3	-3	-3	-3	-3	-3	-3	-3
***		187	2022/5/24 9:28:07	1	***	***	***	25	1	***	173	110.0	2	3	Processing	202001	2	1	-3	-3	***	-3	1	-3	-3	-3	-3	-3	1	-3	1	-3	-3	0	0	1	0	0	0	0	1	-3	-3	-3	-3	-3	-3	-3	-3
***		188	2022/5/24 9:32:35	1	***	***	***	29	1	***	165	61.0	2	2	Processing	201702	2	1	-3	-3	***	-3	1	-3	-3	-3	-3	-3	2	9	1	-3	-3	1	0	0	0	0	0	0	1	-3	-3	-3	-3	-3	-3	-3	-3
***		189	2022/5/24 9:39:07	1	***	***	***	24	1	***	170	79.0	2	2	Processing	201903	2	1	-3	-3	***	-3	3	23	2	-3	-3	-3	1	-3	1	-3	-3	0	0	0	0	0	0	1	1	-3	-3	-3	-3	-3	-3	-3	-3
***		190	2022/5/24 9:42:24	1	***	***	***	41	1	***	172	85.0	2	2	Packaging	201803	2	1	-3	-3	***	-3	3	30	20	-3	-3	-3	1	-3	2	40	5	1	0	0	0	0	0	0	1	-3	-3	-3	-3	-3	-3	-3	-3
***		191	2022/5/24 9:53:37	1	***	***	***	28	2	***	163	65	2	4	Packaging	201905	2	2	201809	201902	***	2	3	22	10	-3	-3	-3	4	2	1	-3	-3	1	0	0	0	0	0	0	1	-3	-3	-3	-3	-3	-3	-3	-3
***		192	2022/5/24 9:56:36	1	***	***	***	36	1	***	180	74.0	2	5	Packaging	201807	2	1	-3	-3	***	-3	1	-3	-3	-3	-3	-3	2	6	1	-3	-3	0	0	0	0	0	0	1	1	-3	-3	-3	-3	-3	-3	-3	-3
***		193	2022/5/24 10:00:45	1	***	***	***	40	1	***	163	65.0	2	4	Packaging	200709	2	1	-3	-3	***	-3	4	-3	-3	15	35	15	1	-3	2	10	1	1	0	0	0	0	0	0	1	-3	-3	-3	-3	-3	-3	-3	-3
***		194	2022/5/24 10:02:03	1	***	***	***	29	1	***	173	74	2	3	Packaging	201909	2	2	201802	201909	***	2	3	17	8	-3	-3	-3	1	-3	2	60	7	1	0	0	0	0	0	0	1	-3	-3	-3	-3	-3	-3	-3	-3
***		195	2022/5/24 10:02:21	1	***	***	***	44	1	***	173	85.0	2	2	Packaging	200510	2	1	-3	-3	***	-3	1	-3	-3	-3	-3	-3	1	-3	2	20	15	1	0	0	0	0	0	0	2	1	0	0	0	0	0	0	0
***		196	2022/5/24 10:04:32	1	***	***	***	37	2	***	163	50.0	2	3	Packaging	201311	2	1	-3	-3	***	-3	1	-3	-3	-3	-3	-3	1	-3	1	-3	-3	1	0	0	0	0	0	0	1	-3	-3	-3	-3	-3	-3	-3	-3
***		197	2022/5/24 10:08:09	1	***	***	***	47	2	***	172	75.0	2	2	Machining & Packaging	201110	2	1	-3	-3	***	-3	1	-3	-3	-3	-3	-3	1	-3	1	-3	-3	1	0	0	0	0	0	0	1	-3	-3	-3	-3	-3	-3	-3	-3
***		198	2022/5/24 10:09:31	1	***	***	***	36	1	***	170	80	2	3	Packaging	2020	2	1	-3	-3	***	-3	2	20	1	-3	-3	-3	2	0	2	20	2	1	0	0	0	0	0	0	1	-3	-3	-3	-3	-3	-3	-3	-3
***		199	2022/5/24 10:22:08	1	***	***	***	35	1	***	178	86	2	2	Packaging	201310	2	1	-3	-3	***	-3	1	-3	-3	-3	-3	-3	1	-3	1	-3	-3	1	0	0	0	0	0	0	1	-3	-3	-3	-3	-3	-3	-3	-3
***		200	2022/5/24 10:30:22	1	***	***	***	23	1	***	176	72.5	2	3	Packaging	202102	2	1	-3	-3	***	-3	1	-3	-3	-3	-3	-3	3	7	2	40	1	1	0	0	0	0	0	0	1	-3	-3	-3	-3	-3	-3	-3	-3
***		201	2022/5/24 10:32:09	1	***	***	***	20	1	***	165	60	2	2	Packaging	202106	2	2	2018	2019	***	1	3	16	4	-3	-3	-3	4	4	1	-3	-3	1	0	0	0	0	0	0	1	-3	-3	-3	-3	-3	-3	-3	-3
***		202	2022/5/24 10:45:07	1	***	***	***	49	2	***	173	75	2	1	Packaging	200909	2	1	-3	-3	***	-3	3	45	5	-3	-3	-3	2	5	2	5	10	1	0	0	0	0	0	0	1	-3	-3	-3	-3	-3	-3	-3	-3
***		203	2022/5/24 10:49:22	1	***	***	***	35	1	***	170	60.0	2	2	Packaging	201010	2	1	-3	-3	***	-3	3	23	15	-3	-3	-3	4	20	2	10	0.1	0	1	0	0	0	0	0	1	-3	-3	-3	-3	-3	-3	-3	-3
***		204	2022/5/24 10:56:44	1	***	***	***	43	1	***	179	88.0	2	2	Multi-skilled operator	201809	2	1	-3	-3	***	-3	3	27	8	-3	-3	-3	1	-3	2	20	3	1	0	0	0	0	0	0	1	-3	-3	-3	-3	-3	-3	-3	-3
***		205	2022/5/24 10:58:58	1	***	***	***	53	2	***	166	66	2	2	Packaging	201112	2	1	-3	-3	***	-3	3	30	10	-3	-3	-3	4	30	2	8	5	1	0	0	0	0	0	0	1	-3	-3	-3	-3	-3	-3	-3	-3
***		206	2022/5/24 11:01:04	1	***	***	***	45	1	***	168	50.0	2	2	Packaging	202003	2	1	-3	-3	***	-3	3	35	15	-3	-3	-3	3	20	1	-3	-3	1	0	0	0	0	0	0	1	-3	-3	-3	-3	-3	-3	-3	-3
***		207	2022/5/24 11:15:51	1	***	***	***	45	1	***	168	64.0	2	3	Packaging	200909	2	2	201705	201905	***	2	1	-3	-3	-3	-3	-3	1	-3	2	20	12	1	0	0	0	0	0	0	1	-3	-3	-3	-3	-3	-3	-3	-3
***		208	2022/5/25 8:47:06	1	***	***	***	40	1	***	167	72	2	3	Sandblasting (n-hexane acetone)	200910	2	2	2007	200910	***	1	1	-3	-3	-3	-3	-3	1	-3	1	-3	-3	0	1	0	0	0	0	0	1	-3	-3	-3	-3	-3	-3	-3	-3
***		209	2022/5/25 9:09:28	1	***	***	***	41	1	***	166	65.0	2	2	Electric welding	200112	2	2	200110	200304	***	2	1	-3	-3	-3	-3	-3	3	20	1	-3	-3	0	1	0	0	0	0	0	2	1	0	0	0	0	0	0	0
***		210	2022/5/25 9:13:09	1	***	***	***	38	1	***	175	71.0	2	3	Inspection of processed products	201207	2	1	-3	-3	***	-3	1	-3	-3	-3	-3	-3	1	-3	2	20	10	1	0	0	0	0	0	0	1	-3	-3	-3	-3	-3	-3	-3	-3
***		211	2022/5/25 9:16:36	1	***	***	***	26	1	***	165	75.0	2	2	Packaging	201903	2	1	-3	-3	***	-3	1	-3	-3	-3	-3	-3	1	-3	1	-3	-3	1	0	0	0	0	0	0	1	-3	-3	-3	-3	-3	-3	-3	-3
***		212	2022/5/25 9:23:02	1	***	***	***	56	1	***	160	68.0	2	2	Packaging	201110	2	1	-3	-3	***	-3	1	-3	-3	-3	-3	-3	1	-3	2	30	6	1	0	0	0	0	0	0	2	1	0	0	0	0	0	0	0
***		213	2022/5/25 9:23:52	1	***	***	***	47	1	***	174	67.0	2	2	Electric welding	200112	2	1	-3	-3	***	-3	1	-3	-3	-3	-3	-3	2	20	1	-3	-3	1	0	0	0	0	0	0	2	1	0	0	0	0	0	0	0
***		214	2022/5/25 9:24:23	1	***	***	***	48	1	***	159	65	2	1	Sandblasting	201411	2	1	-3	-3	***	-3	1	-3	-3	-3	-3	-3	5	8	1	-3	-3	0	1	0	1	0	0	0	1	-3	-3	-3	-3	-3	-3	-3	-3
***		215	2022/5/25 9:28:33	1	***	***	***	21	1	***	165	57.0	2	3	Processing	202009	2	1	-3	-3	***	-3	1	-3	-3	-3	-3	-3	1	-3	1	-3	-3	1	0	0	0	0	0	0	1	-3	-3	-3	-3	-3	-3	-3	-3
***		216	2022/5/25 9:31:00	1	***	***	***	47	1	***	162	65	2	1	Sandblasting	200610	2	2	2003	2006	***	1	2	20	0-1	-3	-3	-3	2	99	2	13	10	1	0	0	0	0	0	0	2	1	0	0	0	0	0	0	0
***		217	2022/5/25 9:32:23	1	***	***	***	37	1	***	168	65.0	2	2	Processing	201907	2	1	-3	-3	***	-3	3	20	20	-3	-3	-3	2	17	1	-3	-3	0	1	0	0	0	0	0	1	-3	-3	-3	-3	-3	-3	-3	-3
***		218	2022/5/25 9:32:43	1	***	***	***	24	1	***	170	59.0	1	3	Packaging	202003	2	1	-3	-3	***	-3	3	18	7	-3	-3	-3	1	-3	2	20	3	1	0	0	0	0	0	0	1	-3	-3	-3	-3	-3	-3	-3	-3
***		219	2022/5/25 9:39:31	1	***	***	***	25	1	***	160	50.0	2	2	Processing	201912	2	1	-3	-3	***	-3	1	-3	-3	-3	-3	-3	1	-3	1	-3	-3	1	0	0	0	0	0	0	1	-3	-3	-3	-3	-3	-3	-3	-3
***		220	2022/5/25 9:45:29	1	***	***	***	39	1	***	165	55.0	2	2	Processing	200801	2	1	-3	-3	***	-3	1	-3	-3	-3	-3	-3	1	-3	1	-3	-3	1	0	0	0	0	0	0	1	-3	-3	-3	-3	-3	-3	-3	-3
***		221	2022/5/25 9:49:05	1	***	***	***	46	1	***	168	65.0	2	2	Angle adjustment	200907	2	1	-3	-3	***	-3	1	-3	-3	-3	-3	-3	1	-3	1	-3	-3	1	0	0	0	0	0	0	2	1	0	0	0	0	0	0	0
***		222	2022/5/25 9:51:15	1	***	***	***	35	1	***	163	48.0	2	3	Packaging	200703	2	1	-3	-3	***	-3	3	18	4	-3	-3	-3	3	4	1	-3	-3	1	0	0	0	0	0	0	2	1	0	0	0	0	0	0	0
***		223	2022/5/25 9:54:20	1	***	***	***	45	1	***	170	90	2	2	Assembly	201906	2	1	-3	-3	***	-3	1	-3	-3	-3	-3	-3	2	20	2	10	3	0	1	1	1	0	0	0	1	-3	-3	-3	-3	-3	-3	-3	-3
***		224	2022/5/25 9:55:51	1	***	***	***	30	2	***	165	52.0	2	3	Packaging	201909	2	1	-3	-3	***	-3	1	-3	-3	-3	-3	-3	1	-3	2	20	2	1	0	0	0	0	0	0	1	-3	-3	-3	-3	-3	-3	-3	-3
***		225	2022/5/25 9:56:23	1	***	***	***	19	1	***	180	85.0	2	4	Packaging	202203	2	1	-3	-3	***	-3	3	11	20	-3	-3	-3	4	10	1	-3	-3	1	0	0	0	0	0	0	1	-3	-3	-3	-3	-3	-3	-3	-3
***		226	2022/5/25 9:56:28	1	***	***	***	30	1	***	172	60	2	3	Spray painting	202103	2	2	201506	201606	***	1	3	19	10	-3	-3	-3	2	11	1	-3	-3	1	0	0	0	0	0	0	1	-3	-3	-3	-3	-3	-3	-3	-3
***		227	2022/5/25 9:58:33	1	***	***	***	50	1	***	170	56	2	3	Processing	199501	2	1	-3	-3	***	-3	2	20	0-1	-3	-3	-3	2	20	2	15	15	1	0	0	0	0	0	0	1	-3	-3	-3	-3	-3	-3	-3	-3
***		228	2022/5/25 10:00:57	1	***	***	***	38	1	***	168	67.0	1	3	Packaging	202202	2	2	199911	202011	***	1	3	20	10	-3	-3	-3	3	6	1	-3	-3	1	0	0	0	0	0	0	1	-3	-3	-3	-3	-3	-3	-3	-3
***		229	2022/5/25 10:01:14	1	***	***	***	23	1	***	170	60.0	2	2	Packaging	202202	2	1	-3	-3	***	-3	3	12	10	-3	-3	-3	1	-3	1	-3	-3	1	0	0	0	0	0	0	1	-3	-3	-3	-3	-3	-3	-3	-3
***		230	2022/5/25 10:02:53	1	***	***	***	41	1	***	163	75	2	3	Packaging	201308	2	1	-3	-3	***	-3	1	-3	-3	-3	-3	-3	2	4	2	20	8	0	1	0	0	0	0	0	1	-3	-3	-3	-3	-3	-3	-3	-3
***		231	2022/5/25 10:03:00	1	***	***	***	37	2	***	163	59.5	2	2	Spray painting packaging	200511	2	1	-3	-3	***	-3	1	-3	-3	-3	-3	-3	1	-3	2	20	7	1	0	0	0	0	0	0	1	-3	-3	-3	-3	-3	-3	-3	-3
***		232	2022/5/25 10:04:50	1	***	***	***	35	1	***	160	50.0	2	3	Packaging	200511	2	1	-3	-3	***	-3	1	-3	-3	-3	-3	-3	1	-3	1	-3	-3	0	1	0	0	0	0	0	1	-3	-3	-3	-3	-3	-3	-3	-3
***		233	2022/5/25 10:08:48	1	***	***	***	51	1	***	158	68.0	2	2	Angle adjustment	200102	2	1	-3	-3	***	-3	3	18	15	-3	-3	-3	1	-3	2	30	25	1	0	0	0	0	0	0	1	-3	-3	-3	-3	-3	-3	-3	-3
***		234	2022/5/25 10:10:39	1	***	***	***	46	1	***	170	62	2	3	Processing	201507	2	1	-3	-3	***	-3	3	22	7	-3	-3	-3	2	20	2	15	14	1	0	0	0	0	0	0	2	1	0	0	0	0	0	0	0
***		235	2022/5/25 10:10:45	1	***	***	***	36	1	***	169	70	2	2	Spray painting	201201	2	1	-3	-3	***	-3	3	30	3	-3	-3	-3	2	18	2	8	8	1	0	0	0	0	0	0	1	-3	-3	-3	-3	-3	-3	-3	-3
***		236	2022/5/25 10:14:23	1	***	***	***	35	2	***	165	54.0	2	3	Packaging	202203	2	1	-3	-3	***	-3	3	16	4	-3	-3	-3	1	-3	1	-3	-3	1	0	0	0	0	0	0	1	-3	-3	-3	-3	-3	-3	-3	-3
***		237	2022/5/25 10:15:22	1	***	***	***	36	1	***	169	67.0	2	3	Multi-skilled operator	200312	2	1	-3	-3	***	-3	3	20	10	-3	-3	-3	1	-3	1	-3	-3	0	1	0	0	0	0	0	1	-3	-3	-3	-3	-3	-3	-3	-3
***		238	2022/5/25 10:24:43	1	***	***	***	18	1	***	170	60.0	2	3	Packaging	202105	2	1	-3	-3	***	-3	2	17	10	-3	-3	-3	1	-3	1	-3	-3	1	0	0	0	0	0	0	1	-3	-3	-3	-3	-3	-3	-3	-3
***		239	2022/5/25 10:25:20	1	***	***	***	19	1	***	169	50.5	2	3	Processing laser engraving	202110	2	1	-3	-3	***	-3	1	-3	-3	-3	-3	-3	3	3	1	-3	-3	1	0	0	1	0	0	0	1	-3	-3	-3	-3	-3	-3	-3	-3
***		240	2022/5/25 10:27:24	1	***	***	***	44	1	***	165	65.0	2	2	Spray painting	202203	2	2	202003	202203	***	2	1	-3	-3	-3	-3	-3	1	-3	1	-3	-3	1	0	0	0	0	0	0	1	-3	-3	-3	-3	-3	-3	-3	-3
***		241	2022/5/25 10:29:43	1	***	***	***	42	1	***	159	55	2	4	Processing laser engraving	202102	2	2	2012	2018	***	1	3	20	10	-3	-3	-3	2	20	1	-3	-3	0	1	1	0	0	0	0	1	-3	-3	-3	-3	-3	-3	-3	-3
***		242	2022/5/25 10:35:32	1	***	***	***	41	1	***	169	65.0	2	2	Processing	201904	2	1	-3	-3	***	-3	1	-3	-3	-3	-3	-3	1	-3	1	-3	-3	1	0	0	0	0	0	0	1	-3	-3	-3	-3	-3	-3	-3	-3
***		243	2022/5/25 10:36:52	1	***	***	***	29	2	***	170	70.0	2	3	Packaging	202109	2	1	-3	-3	***	-3	3	22	10	-3	-3	-3	4	7	1	-3	-3	1	0	0	0	0	0	0	1	-3	-3	-3	-3	-3	-3	-3	-3
***		244	2022/5/25 10:39:17	1	***	***	***	26	1	***	167	54	2	3	Assembly	202112	2	1	-3	-3	***	-3	3	17	10	-3	-3	-3	3	5	1	-3	-3	1	0	0	0	0	0	0	1	-3	-3	-3	-3	-3	-3	-3	-3
***		245	2022/5/25 10:39:44	1	***	***	***	26	1	***	171	92	2	4	Assembly	202203	2	2	2017	202103	***	1	1	-3	-3	-3	-3	-3	1	-3	1	-3	-3	1	0	0	0	0	0	0	1	-3	-3	-3	-3	-3	-3	-3	-3
***		246	2022/5/25 10:45:02	1	***	***	***	26	1	***	168	50	1	3	Sandblasting	201112	2	1	-3	-3	***	-3	3	24	5	-3	-3	-3	2	24	2	15	0.5	1	0	0	0	0	0	0	1	-3	-3	-3	-3	-3	-3	-3	-3
***		247	2022/5/25 10:48:20	1	***	***	***	52	1	***	175	67	2	3	Assembly	200911	2	2	1989	2009	***	1	3	30	20	-3	-3	-3	4	25	1	-3	-3	1	0	0	0	0	0	0	1	-3	-3	-3	-3	-3	-3	-3	-3
***		248	2022/5/25 10:48:45	1	***	***	***	34	1	***	178	62.5	2	2	Spray painting	201410	2	1	-3	-3	***	-3	3	18	10	-3	-3	-3	3	20	2	10	8	1	0	0	0	0	0	0	1	-3	-3	-3	-3	-3	-3	-3	-3
***		249	2022/5/25 10:52:11	1	***	***	***	32	1	***	179	85.0	2	2	Packaging	202110	2	2	2006	2007	***	2	3	16	20	-3	-3	-3	1	-3	2	20	15	1	0	0	0	0	0	0	1	-3	-3	-3	-3	-3	-3	-3	-3
***		250	2022/5/25 10:52:49	1	***	***	***	45	1	***	1702	62	2	3	Spray painting	202105	2	1	-3	-3	***	-3	1	-3	-3	-3	-3	-3	1	-3	1	-3	-3	1	0	0	0	0	0	0	1	-3	-3	-3	-3	-3	-3	-3	-3
***		251	2022/5/25 11:05:22	1	***	***	***	47	1	***	160	50.0	2	2	Packaging	200510	2	1	-3	-3	***	-3	3	30	3	-3	-3	-3	1	-3	1	-3	-3	1	0	0	0	0	0	0	1	-3	-3	-3	-3	-3	-3	-3	-3
***		252	2022/5/25 11:08:01	1	***	***	***	39	1	***	175	83	2	3	Packaging	202104	2	2	2016	2021	***	1	1	-3	-3	-3	-3	-3	1	-3	2	40	1	0	1	1	0	0	0	0	1	-3	-3	-3	-3	-3	-3	-3	-3
***		253	2022/5/25 11:19:39	1	***	***	***	36	1	***	169	95.0	2	2	Packaging	200910	2	1	-3	-3	***	-3	1	-3	-3	-3	-3	-3	1	-3	2	20	6	0	1	0	0	0	0	0	2	1	0	0	0	0	0	0	0
***		254	2022/5/25 11:22:29	1	***	***	***	39	1	***	170	60.0	2	3	Packaging	201003	2	1	-3	-3	***	-3	1	-3	-3	-3	-3	-3	1	-3	1	-3	-3	1	0	0	0	0	0	0	1	-3	-3	-3	-3	-3	-3	-3	-3
***		255	2022/5/25 11:25:57	1	***	***	***	35	1	***	170	55	2	2	Packing	201911	2	1	-3	-3	***	-3	3	18	10	-3	-3	-3	1	-3	2	30	3	0	1	0	0	0	0	0	1	-3	-3	-3	-3	-3	-3	-3	-3
***		256	2022/5/26 9:27:08	1	***	***	***	30	1	***	168	80.0	2	3	Processing	2018	2	1	-3	-3	***	-3	1	-3	-3	-3	-3	-3	1	-3	1	-3	-3	1	0	0	0	0	0	0	1	-3	-3	-3	-3	-3	-3	-3	-3
***		257	2022/5/26 9:33:56	1	***	***	***	44	1	***	175	75.0	2	2	Electric welding	2014	2	1	-3	-3	***	-3	4	-3	-3	15	2019	10	1	-3	1	-3	-3	1	0	0	0	0	0	0	1	-3	-3	-3	-3	-3	-3	-3	-3
***		258	2022/5/26 9:36:37	1	***	***	***	25	1	***	165	80	2	2	Quality inspection	200608	2	1	-3	-3	***	-3	1	-3	-3	-3	-3	-3	1	-3	1	-3	-3	1	0	0	0	0	0	0	1	-3	-3	-3	-3	-3	-3	-3	-3
***		259	2022/5/26 9:45:26	1	***	***	***	51	1	***	160	66.8	2	2	Sandblasting	2018	2	1	-3	-3	***	-3	3	45	7	-3	-3	-3	4	2018	2	20	2018	1	0	0	0	0	0	0	2	1	0	0	0	0	0	0	0
***		260	2022/5/26 9:46:24	1	***	***	***	25	1	***	180	65	2	3	Processing	201812	2	2	201512	201812	***	1	1	-3	-3	-3	-3	-3	3	8	2	20	2	1	0	0	0	0	0	0	1	-3	-3	-3	-3	-3	-3	-3	-3
***		261	2022/5/26 9:48:06	1	***	***	***	49	1	***	160	55	2	2	Spot welding	201108	2	1	-3	-3	***	-3	1	-3	-3	-3	-3	-3	1	-3	2	15	6	0	1	0	0	0	0	0	2	1	0	0	0	0	0	0	0
***		262	2022/5/26 9:49:38	1	***	***	***	32	1	***	165	65.0	2	3	Processing	201912	2	1	-3	-3	***	-3	3	17	10	-3	-3	-3	1	-3	1	-3	-3	0	1	0	0	0	0	0	1	-3	-3	-3	-3	-3	-3	-3	-3
***		263	2022/5/26 9:51:33	1	***	***	***	37	1	***	170	65	2	3	Processing drilling	200406	2	1	-3	-3	***	-3	1	-3	-3	-3	-3	-3	1	-3	2	15	12	0	1	0	0	0	0	0	1	-3	-3	-3	-3	-3	-3	-3	-3
***		264	2022/5/26 9:53:53	1	***	***	***	40	1	***	170	70	2	4	Processing	201803	2	1	-3	-3	***	-3	3	20	20	-3	-3	-3	1	-3	1	-3	-3	1	0	0	0	0	0	0	1	-3	-3	-3	-3	-3	-3	-3	-3
***		265	2022/5/26 10:00:41	1	***	***	***	52	1	***	168	75	2	1	Sandblasting	201907	2	1	-3	-3	***	-3	3	20	10	-3	-3	-3	1	-3	2	20	10	1	0	0	0	0	0	0	1	-3	-3	-3	-3	-3	-3	-3	-3
***		266	2022/5/26 10:02:04	1	***	***	***	47	1	***	171	63.0	2	2	Processing	201003	2	1	-3	-3	***	-3	1	-3	-3	-3	-3	-3	3	20	1	-3	-3	1	0	0	0	0	0	0	1	-3	-3	-3	-3	-3	-3	-3	-3
***		267	2022/5/26 10:10:42	1	***	***	***	32	1	***	172	76.0	2	3	Processing	202103	2	1	-3	-3	***	-3	1	-3	-3	-3	-3	-3	2	10	1	-3	-3	1	0	0	0	0	0	0	2	1	0	0	0	0	0	0	0
***		268	2022/5/26 10:12:48	1	***	***	***	23	1	***	160	45.0	2	2	Warehouse keeper	202104	2	2	202006	202011	***	2	1	-3	-3	-3	-3	-3	3	2	1	-3	-3	0	0	0	0	0	0	1	1	-3	-3	-3	-3	-3	-3	-3	-3
***		269	2022/5/26 10:12:51	1	***	***	***	20	1	***	165	54	2	2	Processing	202103	2	1	-3	-3	***	-3	3	18	5	-3	-3	-3	1	-3	1	-3	-3	1	0	0	0	0	0	0	1	-3	-3	-3	-3	-3	-3	-3	-3
***		270	2022/5/26 10:17:29	1	***	***	***	43	1	***	170	65	2	2	Measure the Angle	201107	2	2	2018	2019	***	1	1	-3	-3	-3	-3	-3	1	-3	1	-3	-3	1	0	0	0	0	0	0	1	-3	-3	-3	-3	-3	-3	-3	-3
***		271	2022/5/26 10:23:01	1	***	***	***	30	1	***	165	60	2	4	Manipulator operator	201712	2	2	2016	2017	***	2	1	-3	-3	-3	-3	-3	1	-3	1	-3	-3	1	0	0	0	0	0	0	1	-3	-3	-3	-3	-3	-3	-3	-3
***		272	2022/5/26 10:27:43	1	***	***	***	38	1	***	165	65	2	2	Hygiene	201905	2	1	-3	-3	***	-3	3	23	5	-3	-3	-3	1	-3	1	-3	-3	1	0	0	0	0	0	0	1	-3	-3	-3	-3	-3	-3	-3	-3
***		273	2022/5/26 10:29:31	1	***	***	***	48	1	***	160	79.0	2	2	Processing	2020	2	1	-3	-3	***	-3	3	25	18	-3	-3	-3	1	-3	2	30	10	1	0	0	0	0	0	0	2	1	0	0	0	0	0	0	0
***		274	2022/5/26 10:34:40	1	***	***	***	34	1	***	165	65.0	2	2	Processing	201007	2	1	-3	-3	***	-3	1	-3	-3	-3	-3	-3	1	-3	1	-3	-3	1	0	0	0	0	0	0	1	-3	-3	-3	-3	-3	-3	-3	-3
***		275	2022/5/26 10:39:04	1	***	***	***	39	1	***	160	66	2	2	Processing	201608	2	1	-3	-3	***	-3	1	-3	-3	-3	-3	-3	1	-3	2	24	10	0	0	1	0	0	0	0	1	-3	-3	-3	-3	-3	-3	-3	-3
***		276	2022/5/27 9:33:58	1	***	***	***	21	2	***	173	50.0	2	4	Packaging	202104	2	1	-3	-3	***	-3	3	17	5	-3	-3	-3	1	-3	1	-3	-3	1	0	0	0	0	0	0	1	-3	-3	-3	-3	-3	-3	-3	-3
***		277	2022/5/27 9:40:49	1	***	***	***	51	1	***	169	65.0	2	3	Processing	199312	2	1	-3	-3	***	-3	3	35	10	-3	-3	-3	1	-3	1	-3	-3	1	0	0	0	0	0	0	1	-3	-3	-3	-3	-3	-3	-3	-3
***		278	2022/5/27 9:44:25	1	***	***	***	34	1	***	168	55.5	2	2	Processing	201707	2	1	-3	-3	***	-3	1	-3	-3	-3	-3	-3	1	-3	1	-3	-3	1	0	0	0	0	0	0	1	-3	-3	-3	-3	-3	-3	-3	-3
***		279	2022/5/27 9:47:10	1	***	***	***	54	1	***	173	80.0	2	1	Cloth-wheel polishing / Buffing with cloth wheel	2016	2	1	-3	-3	***	-3	1	-3	-3	-3	-3	-3	1	-3	2	20	5	1	0	0	0	0	0	0	1	-3	-3	-3	-3	-3	-3	-3	-3
***		280	2022/5/27 9:50:28	1	***	***	***	52	1	***	169	49.0	2	2	Processing	199804	2	1	-3	-3	***	-3	1	-3	-3	-3	-3	-3	3	30	1	-3	-3	1	0	0	0	0	0	0	1	-3	-3	-3	-3	-3	-3	-3	-3
***		281	2022/5/27 10:12:14	1	***	***	***	44	1	***	170	55.0	2	2	Angle adjustment	201701	2	2	2003	2007	***	2	3	19	15	-3	-3	-3	2	20	2	20	6	1	0	0	0	0	0	0	1	-3	-3	-3	-3	-3	-3	-3	-3
***		282	2022/5/27 11:07:24	1	***	***	***	48	1	***	171	58.0	2	3	Electric welding	200703	2	1	-3	-3	***	-3	1	-3	-3	-3	-3	-3	3	15	1	-3	-3	0	1	0	0	0	0	0	1	-3	-3	-3	-3	-3	-3	-3	-3
***		283	2022/5/27 11:11:56	1	***	***	***	48	1	***	176	63	2	1	Spray painting	2009	2	1	-3	-3	***	-3	1	-3	-3	-3	-3	-3	2	1	2	25	13	1	0	0	0	0	0	0	1	-3	-3	-3	-3	-3	-3	-3	-3
***		284	2022/5/27 11:24:55	1	***	***	***	35	2	***	165	46.5	2	3	Spray painting	200311	2	1	-3	-3	***	-3	1	-3	-3	-3	-3	-3	1	-3	2	30	1	1	0	0	0	0	0	0	1	-3	-3	-3	-3	-3	-3	-3	-3
***		285	2022/5/30 9:20:14	1	***	***	***	23	1	***	170	92.5	2	3	Sandblasting	201606	1	1	-3	-3	***	-3	1	-3	-3	-3	-3	-3	1	-3	1	-3	-3	0	1	1	0	0	0	0	1	-3	-3	-3	-3	-3	-3	-3	-3
***		286	2022/5/30 9:23:01	1	***	***	***	36	1	***	175	74.0	2	2	Sandblasting	201003	2	1	-3	-3	***	-3	3	20	20	-3	-3	-3	1	-3	1	-3	-3	0	1	0	0	0	0	0	1	-3	-3	-3	-3	-3	-3	-3	-3
***		287	2022/5/30 9:32:57	1	***	***	***	38	1	***	169	55.0	2	3	Spray painting	200803	2	1	-3	-3	***	-3	3	20	6	-3	-3	-3	1	-3	1	-3	-3	1	0	0	0	0	0	0	1	-3	-3	-3	-3	-3	-3	-3	-3
***		288	2022/5/30 9:39:05	1	***	***	***	32	1	***	168	51.0	2	3	Welding	201606	2	1	-3	-3	***	-3	3	22	10	-3	-3	-3	1	-3	1	-3	-3	1	0	0	0	0	0	0	2	0	0	0	0	0	0	0	1
***		289	2022/5/30 9:51:17	1	***	***	***	22	1	***	173	53	2	3	Team Leader	201803	2	1	-3	-3	***	-3	3	18	5	-3	-3	-3	2	19	1	-3	-3	1	0	0	0	0	0	0	1	-3	-3	-3	-3	-3	-3	-3	-3
***		290	2022/5/30 9:57:34	1	***	***	***	38	1	***	164	75	2	2	Grinding overflow glue	202202	2	1	-3	-3	***	-3	2	16	7	-3	-3	-3	2	18	1	-3	-3	1	0	0	0	0	0	0	1	-3	-3	-3	-3	-3	-3	-3	-3
***		291	2022/5/30 10:01:05	1	***	***	***	37	1	***	174	85	2	2	Multi-skilled operator	202104	2	2	2018	2021	***	2	1	-3	-3	-3	-3	-3	2	10	2	10	1	1	0	0	0	0	0	0	1	-3	-3	-3	-3	-3	-3	-3	-3
***		292	2022/5/30 10:04:56	1	***	***	***	29	1	***	153	48	2	2	Measure the Angle	202002	2	1	-3	-3	***	-3	1	-3	-3	-3	-3	-3	1	-3	1	-3	-3	1	0	0	0	0	1	0	1	-3	-3	-3	-3	-3	-3	-3	-3
***		293	2022/5/30 10:05:40	1	***	***	***	43	1	***	165	67.0	2	3	Packaging	200908	2	1	-3	-3	***	-3	3	20	10	-3	-3	-3	1	-3	1	-3	-3	1	0	0	0	0	0	0	1	-3	-3	-3	-3	-3	-3	-3	-3
***		294	2022/5/30 10:10:19	1	***	***	***	29	1	***	165	65.0	2	2	Electric welding	202203	2	1	-3	-3	***	-3	2	24	1	-3	-3	-3	1	-3	1	-3	-3	1	0	0	0	0	0	0	1	-3	-3	-3	-3	-3	-3	-3	-3
***		295	2022/5/30 10:13:13	1	***	***	***	43	1	***	163	60	2	3	Electric welding	200311	2	1	-3	-3	***	-3	1	-3	-3	-3	-3	-3	1	-3	2	10	19	0	1	0	0	0	0	0	1	-3	-3	-3	-3	-3	-3	-3	-3
***		296	2022/5/30 10:20:17	1	***	***	***	18	1	***	178	73	2	2	Sandblasting	202203	2	1	-3	-3	***	-3	1	-3	-3	-3	-3	-3	1	-3	2	20	0.17	1	0	0	0	0	0	0	1	-3	-3	-3	-3	-3	-3	-3	-3
***		297	2022/5/30 10:24:31	1	***	***	***	47	1	***	180	92	2	3	Feeding	201402	2	1	-3	-3	***	-3	3	22	10	-3	-3	-3	1	-3	2	10	6	0	1	0	0	0	0	0	2	1	0	0	0	0	0	0	0
***		298	2022/5/30 10:27:05	1	***	***	***	57	1	***	165	47.5	1	2	Packaging	199802	2	1	-3	-3	***	-3	3	7	20	-3	-3	-3	1	-3	2	20	25	1	0	0	0	0	0	0	1	-3	-3	-3	-3	-3	-3	-3	-3
***		299	2022/5/30 10:29:15	1	***	***	***	30	1	***	168	56	2	2	Manufacturing packaging	202108	2	2	2016	2018	***	2	3	20	10	-3	-3	-3	3	10	1	-3	-3	1	0	0	0	0	0	0	2	0	0	0	0	0	1	0	0
***		300	2022/5/30 10:30:07	1	***	***	***	32	1	***	175	63.0	2	2	Spray painting	202203	2	2	2006	2021	***	1	3	17	6	-3	-3	-3	3	6	1	-3	-3	1	0	0	0	0	0	0	2	1	0	0	0	0	0	0	0
***		301	2022/5/30 10:33:25	1	***	***	***	42	1	***	162	50	2	3	Cloth-wheel polishing / Buffing with cloth wheel	2010	2	1	-3	-3	***	-3	2	20	0-1	-3	-3	-3	2	20	2	20	8	1	0	0	0	0	0	0	2	1	0	0	0	0	0	0	0
***		302	2022/5/30 10:33:43	1	***	***	***	50	2	***	170	65.0	2	2	Packaging	201904	2	1	-3	-3	***	-3	3	35	6	-3	-3	-3	1	-3	1	-3	-3	1	0	0	0	0	0	0	1	-3	-3	-3	-3	-3	-3	-3	-3
***		303	2022/5/30 10:35:05	1	***	***	***	35	1	***	165	51	2	3	Spray painting	2019	2	1	-3	-3	***	-3	2	28	5	-3	-3	-3	2	10	1	-3	-3	0	1	0	0	0	0	0	1	-3	-3	-3	-3	-3	-3	-3	-3
***		304	2022/5/30 10:38:28	1	***	***	***	25	1	***	170	80.0	2	2	Packaging	201907	2	1	-3	-3	***	-3	3	15	10	-3	-3	-3	3	10	1	-3	-3	1	0	0	0	0	0	0	1	-3	-3	-3	-3	-3	-3	-3	-3
***		305	2022/5/30 10:55:08	1	***	***	***	40	1	***	160	55.0	2	2	Packaging	20160630	2	1	-3	-3	***	-3	1	-3	-3	-3	-3	-3	2	6	2	40	10	1	0	0	0	0	0	0	1	-3	-3	-3	-3	-3	-3	-3	-3
***		306	2022/5/30 11:05:00	1	***	***	***	22	1	***	175	61	2	4	Spray painting	202203	2	2	2020	2021	***	2	3	14	8	-3	-3	-3	3	8	1	-3	-3	1	0	0	0	0	0	0	1	-3	-3	-3	-3	-3	-3	-3	-3
***		307	2022/5/30 11:14:04	1	***	***	***	42	1	***	170	61	2	2	Spray painting	200803	2	1	-3	-3	***	-3	3	25	5	-3	-3	-3	3	10	1	-3	-3	1	0	0	0	0	0	0	1	-3	-3	-3	-3	-3	-3	-3	-3
***		308	2022/5/30 11:17:45	1	***	***	***	52	1	***	174	65.0	2	3	Multi-skilled operator	201412	2	1	-3	-3	***	-3	3	20	10	-3	-3	-3	1	-3	2	40	6	0	1	0	1	0	0	0	1	-3	-3	-3	-3	-3	-3	-3	-3
***		309	2022/5/30 11:25:50	1	***	***	***	44	1	***	168	60.0	2	2	Packaging	202203	2	2	202102	202202	***	2	2	42	1	-3	-3	-3	1	-3	1	-3	-3	1	0	0	0	0	0	0	1	-3	-3	-3	-3	-3	-3	-3	-3
***		310	2022/5/30 11:38:03	1	***	***	***	22	1	***	170	55.0	2	2	Spray painting	201908	2	1	-3	-3	***	-3	2	21	5	-3	-3	-3	2	7	1	-3	-3	0	0	1	0	0	0	0	1	-3	-3	-3	-3	-3	-3	-3	-3
***		311	2022/5/31 9:04:53	1	***	***	***	53	1	***	167	71.0	2	2	Roughening	201610	2	1	-3	-3	***	-3	2	23	1	-3	-3	-3	5	4	1	-3	-3	1	0	0	0	0	0	0	1	-3	-3	-3	-3	-3	-3	-3	-3
***		312	2022/5/31 9:15:09	1	***	***	***	48	1	***	170	67.0	2	3	Carving	199710	2	1	-3	-3	***	-3	1	-3	-3	-3	-3	-3	1	-3	2	30	19	0	1	0	0	0	0	0	1	-3	-3	-3	-3	-3	-3	-3	-3
***		313	2022/5/31 9:16:41	1	***	***	***	33	1	***	165	45	2	3	Ordinary processing	2017	2	1	-3	-3	***	-3	2	25	3	-3	-3	-3	1	-3	1	-3	-3	1	0	0	0	0	0	0	1	-3	-3	-3	-3	-3	-3	-3	-3
***		314	2022/5/31 9:18:20	1	***	***	***	44	1	***	168	60.0	2	2	Packaging	202203	2	2	202102	202201	***	2	2	42	1	-3	-3	-3	1	-3	1	-3	-3	1	0	0	0	0	0	0	1	-3	-3	-3	-3	-3	-3	-3	-3
***		315	2022/5/31 9:34:42	1	***	***	***	48	1	***	175	90	2	2	Packaging Spray Painting	201709	2	1	-3	-3	***	-3	1	-3	-3	-3	-3	-3	3	20	1	-3	-3	1	0	0	0	0	0	0	1	-3	-3	-3	-3	-3	-3	-3	-3
***		316	2022/5/31 9:42:13	1	***	***	***	46	1	***	175	60	1	2	Sandblasting	201208	2	1	-3	-3	***	-3	1	-3	-3	-3	-3	-3	1	-3	1	-3	-3	1	0	0	0	0	0	0	1	-3	-3	-3	-3	-3	-3	-3	-3
***		317	2022/5/31 9:50:50	1	***	***	***	45	1	***	167	70.0	2	2	Spray painting	200903	2	2	200610	200903	***	2	2	35	2	-3	-3	-3	2	15	1	-3	-3	1	0	0	0	0	0	0	2	1	0	0	0	0	0	0	0
***		318	2022/5/31 9:54:03	1	***	***	***	47	1	***	175	80	2	2	Packaging	201410	2	1	-3	-3	***	-3	4	-3	-3	20	2018	10	2	17	1	-3	-3	1	0	0	0	0	0	0	2	1	0	0	0	0	0	0	0
***		319	2022/5/31 9:59:46	1	***	***	***	43	2	***	174	70.0	2	2	Group accessories	202204	2	2	201006	201112	***	1	4	-3	-3	25	3	10	1	-3	1	-3	-3	0	0	0	0	0	0	1	1	-3	-3	-3	-3	-3	-3	-3	-3
***		320	2022/5/31 10:03:47	1	***	***	***	19	1	***	176	55.0	2	3	Packaging	202203	2	2	2021	2022	***	1	3	16	20	-3	-3	-3	5	2	1	-3	-3	1	0	0	0	0	0	0	2	1	0	0	0	0	0	0	0
***		321	2022/5/31 10:05:47	1	***	***	***	45	1	***	170	70	2	3	Electric welding	199707	2	1	-3	-3	***	-3	1	-3	-3	-3	-3	-3	1	-3	1	-3	-3	1	0	0	0	0	0	0	2	1	0	0	0	0	0	0	0
***		322	2022/5/31 10:18:02	1	***	***	***	44	2	***	168	75	2	2	Packaging	201907	2	2	199704	200204	***	1	4	-3	-3	20	2017	5	2	20	1	-3	-3	1	0	0	0	0	0	0	1	-3	-3	-3	-3	-3	-3	-3	-3
***		323	2022/5/31 10:45:10	1	***	***	***	30	1	***	163	57.0	2	2	Spray painting	201607	2	1	-3	-3	***	-3	3	15	10	-3	-3	-3	3	15	1	-3	-3	1	0	0	0	0	0	0	1	-3	-3	-3	-3	-3	-3	-3	-3
***		324	2022/5/31 10:48:17	1	***	***	***	53	1	***	167	60	2	2	Sandblasting	2007	2	1	-3	-3	***	-3	3	20	20	-3	-3	-3	2	30	2	10	8	1	0	0	0	0	0	0	2	1	0	0	0	0	0	0	0
***		325	2022/5/31 11:02:24	1	***	***	***	37	1	***	170	80.0	2	2	Spray painting	201806	2	1	-3	-3	***	-3	3	25	15	-3	-3	-3	3	17	2	20	1	0	1	0	0	0	0	0	1	-3	-3	-3	-3	-3	-3	-3	-3
***		326	2022/6/13 9:26:06	1	***	***	***	45	1	***	169	67.5	2	3	Carbon Fiber Manufacturing Department Composites	199902	2	1	-3	-3	***	-3	1	-3	-3	-3	-3	-3	1	-3	2	30	8	1	0	0	0	0	0	0	2	1	0	0	0	0	0	0	0
***		327	2022/6/13 9:28:04	1	***	***	***	48	1	***	160	59.5	2	2	Packaging	2006	2	1	-3	-3	***	-3	3	24	10	-3	-3	-3	2	15	2	30	15	1	0	0	0	0	0	0	1	-3	-3	-3	-3	-3	-3	-3	-3
***		328	2022/6/13 9:28:05	1	***	***	***	55	1	***	173	80	2	3	Impregnation	200805	2	1	-3	-3	***	-3	1	-3	-3	-3	-3	-3	1	-3	1	-3	-3	1	0	0	0	0	0	0	1	-3	-3	-3	-3	-3	-3	-3	-3
***		329	2022/6/13 9:42:58	1	***	***	***	49	1	***	165	58.5	2	2	Roughening	201611	2	1	-3	-3	***	-3	3	17	10	-3	-3	-3	1	-3	1	-3	-3	1	0	0	0	0	0	0	1	-3	-3	-3	-3	-3	-3	-3	-3
***		330	2022/6/13 9:51:33	1	***	***	***	49	1	***	165	70	2	3	Handyman	1993	2	1	-3	-3	***	-3	2	20	1	-3	-3	-3	3	20	1	-3	-3	1	0	0	0	0	0	0	2	0	0	1	0	0	0	1	0
***		331	2022/6/13 10:16:01	1	***	***	***	33	1	***	172	82.5	2	3	Packaging	201403	2	2	200808	200901	***	1	3	15	10	-3	-3	-3	1	-3	1	-3	-3	0	1	0	0	0	0	0	2	0	1	0	0	0	0	0	0
***		332	2022/6/13 10:18:27	1	***	***	***	52	1	***	160	55.0	2	3	Sandblasting	201208	2	1	-3	-3	***	-3	3	20	10	-3	-3	-3	1	-3	2	30	3	1	0	0	0	0	0	0	1	-3	-3	-3	-3	-3	-3	-3	-3
***		333	2022/6/13 10:18:27	1	***	***	***	26	1	***	160	70.0	2	2	Paint mixing	202204	2	2	201802	202204	***	2	3	20	6	-3	-3	-3	1	-3	2	20	3	1	0	0	0	0	0	0	1	-3	-3	-3	-3	-3	-3	-3	-3
***		334	2022/6/13 10:48:41	1	***	***	***	45	1	***	160	55.0	2	2	Sandblasting	201210	2	2	2011	2012	***	1	1	-3	-3	-3	-3	-3	2	3	1	-3	-3	1	0	0	0	0	0	0	1	-3	-3	-3	-3	-3	-3	-3	-3
***		335	2022/6/13 10:55:48	1	***	***	***	32	1	***	165	80.0	2	1	Processing	201904	2	1	-3	-3	***	-3	1	-3	-3	-3	-3	-3	1	-3	2	10	3	1	0	0	0	0	0	0	1	-3	-3	-3	-3	-3	-3	-3	-3
***		336	2022/6/13 10:59:44	1	***	***	***	24	2	***	170	75	2	2	Packaging	202104	2	2	201903	201911	***	1	3	18	8	-3	-3	-3	1	-3	1	-3	-3	0	1	1	0	0	0	0	1	-3	-3	-3	-3	-3	-3	-3	-3
***		337	2022/6/13 11:00:22	1	***	***	***	39	1	***	162	75..0	2	2	Packaging	201508	2	1	-3	-3	***	-3	3	37	5	-3	-3	-3	1	-3	2	30	7	1	0	0	0	0	0	0	1	-3	-3	-3	-3	-3	-3	-3	-3
[truncated: 119 more columns]

## Sheet: Questionnaire Notes
If negative numbers appear, their meanings are as follows: -2 indicates (empty), -3 indicates (skip); Multiple selection options: 1= Select 0= No selection	If negative numbers appear, their meanings are as follows: -2 indicates (empty), -3 indicates (skip); Multiple selection options: 1= Select 0= No selection
6 Ethnic groups	1 Han ethnicity 2 Ethnic minorities
10. Get used to using your hands	1 left hand, 2 right hand
11 Educational Attainment	1. Primary school and below 2. Junior high school 3. Senior high school (technical secondary school/technical school) 4. Junior college 5. Undergraduate 6. Postgraduate
14/18. Have you been exposed to any toxic or harmful factors?	1 No 2 Yes
19. May I ask if you have smoked in the past or now?	1. Never smoked. 2. Occasional smokers (those who have smoked continuously or cumulatively for at least 6 months, with less than one pack per week). 3. Regular smokers (those who have smoked continuously or cumulatively for at least 6 months, with one pack or more per week). 4. Those who have quit smoking (those who have smoked every day for at least 6 consecutive months, but are no longer smoker…
22. May I ask if you drink alcohol?	1. Never drink (each time consumed has not exceeded 1 liang of liquor or half a bottle of beer, or at most once every two years, each time at least 1 liang of liquor or half a bottle of beer) 2. Occasionally drink (drink about 1 to 11 times a year, each time at least 1 liang of liquor or half a bottle of beer) 3. Frequently drink (drink 1 to 3 times a month 4. Have a habit of heavy drinking (at l…
24. May I ask if you usually commute to and from work by electric bike or motorcycle?	1 No 2 Yes
26. Have your family members (parents and siblings) suffered from any of the following diseases (multiple choices are available)?	0 No 1 Hypertension 2 Diabetes 3 Cardiovascular disease 4 systemic lupus erythematosus 5 primary Raynaud 's disease 6 others ____________
27. Have you ever been diagnosed with a certain disease by a doctor from a township health center/community health service center or a higher-level medical institution?	1 No 2 Yes
28. Endocrine, nutritional and metabolic diseases	0 no 1 Type 1 diabetes 2 Type 2 diabetes 3 non-alcoholic fatty liver 4 psoriasis/psoriasis 5 hyperthyroidism 6 hyperlipidemia 7 others ____________
29. Neurological diseases	0 none 1 stroke 2 Parkinson's disease 3 autism 4 multiple sclerosis (MS) 5 Others ____________
30. Circulatory system diseases	0 no 1 Atherosclerosis 2 systemic lupus erythematosus 3 primary Raynaud 's disease 4 hypertension 5 coronary heart disease 6 others ___________
31. Respiratory diseases	0 no 1 adult respiratory distress syndrome 2 Chronic bronchitis 3 emphysema 4 others ___________
32. Digestive system diseases	0 None 1 Gastritis 2 Gastric ulcer 3 gallstones 4 cholecystitis 5 colitis 6 irritable bowel syndrome 7 others ___________
33. Musculoskeletal system and connective tissue diseases	0 none 1 Gout 2 ankylosing spondylitis 3 rheumatoid arthritis 4 others ___________
34. Malignant tumor	0 none 1 lung cancer 2 stomach cancer 3 esophageal cancer 4 liver cancer 5 colorectal cancer 6 breast cancer 7 cervical cancer 8 others ___________
35. Urinary system diseases	0 none 1 Kidney stones 2 prostatitis 3 chronic nephritis 4 others ___________
37. Have you had any of the following symptoms in the past two weeks?	1. No cold 2. Diarrhea 3. Skin trauma 4. Oral ulcers 5. Neurosis, such as anxiety, obsessive-compulsive disorder, depression, etc. 6. Chronic fatigue syndrome: unexplained intense fatigue or physical discomfort over a long period of time (more than 6 consecutive months)
Have you had constipation in the past two weeks?	1 non-existent, 2 existent
Have you had diarrhea in the past two weeks?	1 non-existent, 2 existent
40. Have you taken prebiotics, probiotics, synbiotics or other products in the past two weeks?	1 non-existent, 2 existent
41. Have you used antibiotics within the past month?	1 non-existent, 2 existent
42. Within the past month, antibiotics have been used for ___ days, ___ (drug name)
43. Have you taken any medication (excluding health supplements) in the past two weeks?
44. (1) In the past two weeks, I have taken any medication for ___ days, including ___ types of drugs (hypoglycemic, antihypertensive, cardiovascular, etc.)
Have you experienced any of the following symptoms in the past year - tinnitus, ear pain, or hearing loss	1 None 2 Left ear 3 Right ear 4 both ears
46. Have you experienced any of the following symptoms in the past year - coughing and expectoration	1 non-existent, 2 existent
47. Your average cumulative sleep time per day: _____ hours _______ minutes (including nap);
Have you experienced any of the following sleep problems at least three days a week in the past 30 days? (Multiple choices are available	1. No snoring or suffocation, shortness of breath. 2. Difficulty falling asleep (with a sleep time of more than 30 minutes). 3. Waking up twice or more (including twice) in the middle. 4. Taking sleeping pills (Western medicine or Chinese medicine) for at least one day to help sleep. 5. Waking up early and having difficulty falling asleep again
49. Have you ever suffered any external injuries to your hands	1 non-existent, 2 existent
50. Have you ever suffered any kind of external injury to your hand? (Multiple choices are available.)	1. Cuts 2. Burns and scalds 3. Fractures 4. Others
51. Please select the injured area: (Multiple selections are allowed)
52. Whether the fingers are damaged or not	1 non-existent, 2 existent
53. Please select the damaged area (multiple selections are allowed).
54. Have you experienced numbness in your hands in the past year?	1 non-existent, 2 existent
55. Have you ever experienced a stinging sensation in your hand within the past year?	1 non-existent, 2 existent
Have your hands turned waxy white or bluish purple in the past year?	1 non-existent, 2 existent
57. Have you experienced cold hands in the past year?	1 non-existent, 2 existent
58. Have you experienced any of the following symptoms/signs in the past year? (Multiple choices are acceptable.)	0 None 1 Sweaty palms 2 Deformed fingers 3 Atrophied hand muscles 4 trembling hands 5 stiff hands 6 swollen hands 7 weak arms
