# Supplementary material for: Neural and Oxidative-Stress Parameters as Early Biomarkers of Hand–Arm Vibration Syndrome
Source: Biomolecules. 2026 Feb 3;16(2):238. doi: 10.3390/biom16020238 (PMC12938795; doi:10.3390/biom16020238)
Supplement: Supplementary file 1 [file biomolecules-16-00238-s001.zip › Data organization.xlsx]

## Sheet: MDA
Kit Name: Human Malondialdehyde (MDA) ELISA Detection Kit
Test instrument: Microplate reader: Infinite F50 Test method and operation steps Operation: For details, please refer to the operation manual
Quantity: 96T(a total of 90 samples
Test sample correspondence table
	1	2	3	4	5	6	7	8	9	10	11	12
A	Standard productS0	Standard productS1	Standard productS2	Standard productS3	Standard productS4	Standard productS5	W1	W2	W3	W4	W5	W6
B	W7	W8	W9	W10	W11	W12	W13	W14	W15	W16	W17	W18
C	W19	W20	W21	W22	W23	W24	W25	W26	W27	W28	W29	W30
D	W31	W32	W33	W34	W35	W36	W37	W38	W39	W40	W41	W42
E	W43	W44	W45	W46	W47	W48	W49	W50	H1	H2	H3	H4
F	H5	H6	H7	H8	H9	H10	H11	H12	H13	H14	H15	H16
G	H17	H18	H19	H20	H21	H22	H23	H24	H25	H26	H27	H28
H	H29	H30	H31	H32	H33	H34	H35	H36	H37	H38	H39	H40
I. Original Reading (OD Value)
	1	2	3	4	5	6	7	8	9	10	11	12
A	0.0631	0.1596	0.2185	0.4136	0.8569	1.5213	0.3168	0.3017	0.334	0.3208	0.304	0.3008
B	0.3257	0.2967	0.2986	0.2978	0.2949	0.319	0.3169	0.3173	0.3373	0.3338	0.3039	0.324
C	0.2987	0.3088	0.3052	0.3263	0.298	0.2983	0.3308	0.3277	0.3007	0.3115	0.3082	0.3031
D	0.3266	0.3171	0.3154	0.3105	0.3124	0.3159	0.3219	0.309	0.322	0.3172	0.3164	0.3087
E	0.3022	0.3285	0.3138	0.2985	0.3343	0.3321	0.3237	0.3071	0.3778	0.3716	0.3929	0.3728
F	0.3902	0.3701	0.3821	0.3892	0.3843	0.3817	0.3968	0.3971	0.3544	0.3691	0.3974	0.3979
G	0.3804	0.396	0.3975	0.3671	0.3578	0.3575	0.3648	0.3868	0.3785	0.3712	0.3538	0.3749
H	0.3824	0.3513	0.3576	0.3647	0.358	0.351	0.3655	0.3909	0.3613	0.391	0.3677	0.3553
II. Standard Curve Analysis
x	0.0631	0.1596	0.2185	0.4136	0.8569	1.5213
y	0	0.5	1	2	4	8	nmol/ml
							Parameter	Coefficient
							A	5.38419
							B	-0.31785
							R	0.997034
III. Sample Concentration（nmol/ml）
	1	2	3	4	5	6	7	8	9	10	11	12
A							6.93931	6.53281	7.40235	7.047	6.59472	6.50858
B	7.17891	6.3982	6.44935	6.42781	6.34974	6.99854	6.94201	6.95277	7.49119	7.39697	6.59203	7.13314
C	6.45204	6.72395	6.62703	7.19506	6.4332	6.44128	7.31621	7.23275	6.50589	6.79663	6.70779	6.5705
D	7.20314	6.94739	6.90162	6.76971	6.82086	6.91508	7.07661	6.72933	7.0793	6.95008	6.92854	6.72125
E	6.54627	7.25429	6.85855	6.44666	7.41043	7.3512	7.12507	6.67818	8.58149	8.41458	8.988	8.44689
F	8.91531	8.3742	8.69725	8.88839	8.75648	8.68648	9.09299	9.10107	7.95154	8.34728	9.10914	9.1226
G	8.65149	9.07145	9.11184	8.29344	8.04307	8.035	8.23152	8.82378	8.60034	8.40381	7.93539	8.50342
H	8.70533	7.86809	8.03769	8.22883	8.04846	7.86001	8.25036	8.93416	8.1373	8.93685	8.30959	7.97577

## Sheet: MDA (2)
Kit Name: Human Malondialdehyde (MDA) ELISA Detection Kit
Test instrument: Microplate reader: Infinite F50 Test method and operation steps Operation: For details, please refer to the operation manual
Quantity: 96T(a total of 60 samples)
Test sample correspondence table
	1	2	3	4	5	6	7	8	9	10	11	12
A	Standard productS0	Standard productS1	Standard productS2	Standard productS3	Standard productS4	Standard productS5	H41	H42	H43	H44	H45	H46
B	H47	H48	H49	H50	D1	D2	D3	D4	D5	D6	D7	D8
C	D9	D10	D11	D12	D13	D14	D15	D16	D17	D18	D19	D20
D	D21	D22	D23	D24	D25	D26	D27	D28	D29	D30	D31	D32
E	D33	D34	D35	D36	D37	D38	D39	D40	D41	D42	D43	D44
F	D45	D46	D47	D48	D49	D50
G
H
I. Original Reading (OD Value)
	1	2	3	4	5	6	7	8	9	10	11	12
A	0.0638	0.153	0.2131	0.4175	0.8495	1.537	0.3843	0.3652	0.3651	0.3548	0.3846	0.3734
B	0.3534	0.3514	0.395	0.3713	0.2199	0.204	0.1903	0.218	0.1848	0.1971	0.1863	0.2132
C	0.1977	0.1849	0.2182	0.1991	0.2064	0.2035	0.1823	0.1932	0.1839	0.1995	0.199	0.2234
D	0.2246	0.2181	0.2159	0.1953	0.216	0.2146	0.2048	0.2183	0.2085	0.2165	0.1876	0.2026
E	0.2042	0.2041	0.2013	0.2245	0.2018	0.2027	0.2269	0.1929	0.1856	0.191	0.2167	0.2116
F	0.1855	0.207	0.1804	0.2247	0.2197	0.2253
G
H
II. Standard Curve Analysis
x	0.0638	0.153	0.2131	0.4175	0.8495	1.537
y	0	0.5	1	2	4	8	nmol/ml
							Parameter	Coefficient
							A	5.32953
							B	-0.289197
							R	0.997849
III. Sample Concentration（nmol/ml）
	1	2	3	4	5	6	7	8	9	10	11	12
A							8.79472	8.28575	8.28308	8.00861	8.80271	8.50426
B	7.9713	7.91801	9.07985	8.4483	4.41384	3.99014	3.62507	4.36321	3.4785	3.80627	3.51848	4.2353
C	3.82226	3.48117	4.36854	3.85957	4.05409	3.97682	3.41189	3.70235	3.45452	3.87023	3.8569	4.5071
D	4.53908	4.36587	4.30725	3.75831	4.30991	4.27261	4.01146	4.3712	4.11005	4.32324	3.55312	3.95283
E	3.99547	3.9928	3.91819	4.53642	3.93152	3.9555	4.60037	3.69435	3.49982	3.64372	4.32857	4.19266
F	3.49716	4.07008	3.36125	4.54175	4.40851	4.55774
G
H

## Sheet: SOD
Kit Name: Human Superoxide Dismutase (SOD) ELISA Detection Kit
Test instrument: Microplate reader: Infinite F50 Test method and operation steps Operation: For details, please refer to the operation manual
Quantity: 96T(a total of 90 samples
Test sample correspondence table
	1	2	3	4	5	6	7	8	9	10	11	12
A	Standard productS0	Standard productS1	Standard productS2	Standard productS3	Standard productS4	Standard productS5	W1	W2	W3	W4	W5	W6
B	W7	W8	W9	W10	W11	W12	W13	W14	W15	W16	W17	W18
C	W19	W20	W21	W22	W23	W24	W25	W26	W27	W28	W29	W30
D	W31	W32	W33	W34	W35	W36	W37	W38	W39	W40	W41	W42
E	W43	W44	W45	W46	W47	W48	W49	W50	H1	H2	H3	H4
F	H5	H6	H7	H8	H9	H10	H11	H12	H13	H14	H15	H16
G	H17	H18	H19	H20	H21	H22	H23	H24	H25	H26	H27	H28
H	H29	H30	H31	H32	H33	H34	H35	H36	H37	H38	H39	H40
I. Original Reading (OD Value)
	1	2	3	4	5	6	7	8	9	10	11	12
A	0.0869	0.1167	0.2731	0.4405	0.7436	1.3359	0.2674	0.2515	0.2727	0.2676	0.2643	0.266
B	0.2735	0.2425	0.2716	0.2817	0.2838	0.2509	0.2789	0.2668	0.2415	0.2538	0.258	0.2665
C	0.2695	0.2432	0.2745	0.2658	0.2507	0.2419	0.2433	0.257	0.2707	0.2498	0.2443	0.2706
D	0.2781	0.2452	0.2846	0.2825	0.2722	0.2832	0.2659	0.251	0.2814	0.2802	0.2667	0.2619
E	0.2441	0.264	0.2646	0.2773	0.2771	0.2807	0.25	0.281	0.2247	0.2152	0.2267	0.1913
F	0.1864	0.2121	0.2235	0.1899	0.2132	0.2151	0.2133	0.2167	0.2126	0.2154	0.2064	0.2098
G	0.2136	0.185	0.2075	0.2068	0.1848	0.1866	0.2169	0.1946	0.1834	0.2254	0.224	0.2232
H	0.1959	0.2178	0.2034	0.2074	0.1838	0.2035	0.2181	0.2285	0.2014	0.2142	0.1957	0.1956
II. Standard Curve Analysis
x	0.0869	0.1167	0.2731	0.4405	0.7436	1.3359
y	0	20	40	80	160	320	pg/mL
							Parameter	Coefficient
							A	252.333
							B	-22.6942
							R	0.995271
III. Sample Concentration（pg/mL）
	1	2	3	4	5	6	7	8	9	10	11	12
A							223.898	203.837	230.585	224.15	219.987	222.131
B	231.594	192.482	229.197	241.94	244.589	203.08	238.407	223.141	191.221	206.739	212.038	222.762
C	226.547	193.365	232.856	221.879	202.828	191.725	193.492	210.776	228.061	201.692	194.753	227.935
D	237.398	195.889	245.598	242.949	229.954	243.832	222.005	203.206	241.561	240.047	223.015	216.959
E	194.501	219.608	220.365	236.388	236.136	240.678	201.945	241.056	170.025	158.039	172.548	127.885
F	121.703	154.128	168.511	126.119	155.516	157.913	155.642	159.931	154.759	158.291	146.936	151.226
G	156.02	119.937	148.324	147.441	119.684	121.955	160.184	132.049	117.918	170.908	169.142	168.132
H	133.689	161.319	143.151	148.198	118.423	143.277	161.698	174.819	140.628	156.777	133.436	133.31

## Sheet: SOD (2)
Kit Name: Human Superoxide Dismutase (SOD) ELISA Detection Kit
Test instrument: Microplate reader: Infinite F50 Test method and operation steps Operation: For details, please refer to the operation manual
Quantity: 96T(a total of 60 samples)
Test sample correspondence table
	1	2	3	4	5	6	7	8	9	10	11	12
A	Standard productS0	Standard productS1	Standard productS2	Standard productS3	Standard productS4	Standard productS5	H41	H42	H43	H44	H45	H46
B	H47	H48	H49	H50	D1	D2	D3	D4	D5	D6	D7	D8
C	D9	D10	D11	D12	D13	D14	D15	D16	D17	D18	D19	D20
D	D21	D22	D23	D24	D25	D26	D27	D28	D29	D30	D31	D32
E	D33	D34	D35	D36	D37	D38	D39	D40	D41	D42	D43	D44
F	D45	D46	D47	D48	D49	D50
G
H
I. Original Reading (OD Value)
	1	2	3	4	5	6	7	8	9	10	11	12
A	0.0889	0.1126	0.2696	0.4325	0.759	1.3321	0.2048	0.187	0.2104	0.1899	0.2222	0.2247
B	0.1859	0.1969	0.1993	0.1857	0.3809	0.3742	0.377	0.3982	0.3817	0.3631	0.3532	0.3673
C	0.3839	0.3622	0.3613	0.3608	0.3699	0.3712	0.3689	0.3605	0.355	0.3697	0.3598	0.3588
D	0.3829	0.3951	0.3718	0.3755	0.3974	0.3855	0.3852	0.3754	0.3591	0.358	0.3763	0.3985
E	0.386	0.3719	0.3537	0.3543	0.3864	0.369	0.3656	0.3772	0.3848	0.3935	0.3726	0.3578
F	0.3592	0.3682	0.3887	0.3984	0.3915	0.3627
G
H
II. Standard Curve Analysis
x	0.0889	0.1126	0.2696	0.4325	0.759	1.3321
y	0	20	40	80	160	320	pg/mL
							Parameter	Coefficient
							A	251.627
							B	-22.2578
							R	0.994549
III. Sample Concentration（pg/mL）
	1	2	3	4	5	6	7	8	9	10	11	12
A							146.377	123.982	153.422	127.631	168.268	171.414
B	122.598	136.438	139.457	122.346	367.934	359.505	363.028	389.7	368.941	345.539	333.084	350.824
C	371.709	344.407	343.275	342.646	354.095	355.73	352.837	342.268	335.349	353.843	341.388	340.129
D	370.451	385.8	356.485	361.14	388.693	373.722	373.344	361.015	340.507	339.123	362.147	390.077
E	374.351	356.611	333.713	334.468	374.854	352.962	348.685	363.279	372.841	383.787	357.492	338.871
F	340.633	351.956	377.748	389.952	381.27	345.036
G
H

## Sheet: GSH-Px
Kit Name: Human Glutathione Peroxidase (GSH-Px) ELISA Detection Kit
Test instrument: Microplate reader: Infinite F50 Test method and operation steps Operation: For details, please refer to the operation manual
Quantity: 96T(a total of 90 samples
Test sample correspondence table
	1	2	3	4	5	6	7	8	9	10	11	12
A	Standard productS0	Standard productS1	Standard productS2	Standard productS3	Standard productS4	Standard productS5	W1	W2	W3	W4	W5	W6
B	W7	W8	W9	W10	W11	W12	W13	W14	W15	W16	W17	W18
C	W19	W20	W21	W22	W23	W24	W25	W26	W27	W28	W29	W30
D	W31	W32	W33	W34	W35	W36	W37	W38	W39	W40	W41	W42
E	W43	W44	W45	W46	W47	W48	W49	W50	H1	H2	H3	H4
F	H5	H6	H7	H8	H9	H10	H11	H12	H13	H14	H15	H16
G	H17	H18	H19	H20	H21	H22	H23	H24	H25	H26	H27	H28
H	H29	H30	H31	H32	H33	H34	H35	H36	H37	H38	H39	H40
I. Original Reading (OD Value)
	1	2	3	4	5	6	7	8	9	10	11	12
A	0.0357	0.1494	0.253	0.5131	0.9797	1.8528	0.2523	0.2642	0.2612	0.2751	0.2673	0.271
B	0.2582	0.2462	0.2633	0.2629	0.2455	0.2597	0.2408	0.2628	0.2797	0.2832	0.2538	0.2448
C	0.2678	0.2464	0.2835	0.2585	0.286	0.2393	0.2821	0.2515	0.2809	0.2635	0.2526	0.2532
D	0.2553	0.2698	0.2512	0.2395	0.2772	0.2843	0.2615	0.2474	0.2391	0.2584	0.2412	0.2472
E	0.2485	0.2587	0.2431	0.2417	0.2823	0.2728	0.2622	0.2424	0.1898	0.1937	0.1916	0.2092
F	0.185	0.1956	0.1932	0.2285	0.1945	0.2134	0.1858	0.2137	0.2264	0.1828	0.1826	0.1825
G	0.2194	0.1876	0.199	0.2156	0.1888	0.202	0.2105	0.2081	0.2282	0.2247	0.1852	0.1957
H	0.2235	0.2218	0.2073	0.188	0.1988	0.212	0.2279	0.2083	0.1986	0.183	0.1969	0.1822
II. Standard Curve Analysis
x	0.0357	0.1494	0.253	0.5131	0.9797	1.8528
y	0	7.5	15	30	60	120	ng/mL
							Parameter	Coefficient
							A	65.6665
							B	-2.66037
							R	0.999393
III. Sample Concentration（ng/mL）
	1	2	3	4	5	6	7	8	9	10	11	12
A							69.5364	73.4436	72.4586	77.0224	74.4614	75.6762
B	71.4736	67.5336	73.1481	73.0167	67.3037	71.9661	65.7606	72.9839	78.5327	79.6819	70.0289	67.0739
C	74.6255	67.5992	79.7804	71.5721	80.6012	65.2681	79.3207	69.2737	78.9267	73.2137	69.6349	69.8319
D	70.5214	75.2822	69.1752	65.3337	77.7119	80.043	72.5571	67.9276	65.2024	71.5392	65.8919	67.8619
E	68.2887	71.6377	66.5157	66.0561	79.3864	76.2672	72.7869	66.2859	49.0156	50.2961	49.6066	55.3853
F	47.4396	50.92	50.132	61.7221	50.5588	56.7643	47.7023	56.8628	61.0326	46.7173	46.6516	46.6188
G	58.7343	48.2933	52.0363	57.4866	48.6873	53.0213	55.8121	55.0241	61.6236	60.4744	47.5053	50.9528
H	60.0804	59.5223	54.7614	48.4246	51.9706	56.3046	61.5251	55.0898	51.9049	46.783	51.3468	46.5203

## Sheet: GSH-Px (2)
Kit Name: Human Glutathione Peroxidase (GSH-Px) ELISA Detection Kit
Test instrument: Microplate reader: Infinite F50 Test method and operation steps Operation: For details, please refer to the operation manual
Quantity: 96T(a total of 60 samples)
Test sample correspondence table
	1	2	3	4	5	6	7	8	9	10	11	12
A	Standard productS0	Standard productS1	Standard productS2	Standard productS3	Standard productS4	Standard productS5	H41	H42	H43	H44	H45	H46
B	H47	H48	H49	H50	D1	D2	D3	D4	D5	D6	D7	D8
C	D9	D10	D11	D12	D13	D14	D15	D16	D17	D18	D19	D20
D	D21	D22	D23	D24	D25	D26	D27	D28	D29	D30	D31	D32
E	D33	D34	D35	D36	D37	D38	D39	D40	D41	D42	D43	D44
F	D45	D46	D47	D48	D49	D50
G
H
I. Original Reading (OD Value)
	1	2	3	4	5	6	7	8	9	10	11	12
A	0.0346	0.1493	0.2557	0.5296	0.994	1.8722	0.2127	0.2177	0.2266	0.1891	0.1875	0.208
B	0.191	0.2098	0.1922	0.1833	0.3609	0.3643	0.3708	0.3934	0.3748	0.3559	0.3884	0.3587
C	0.3876	0.3889	0.3694	0.3683	0.3808	0.3635	0.3918	0.3649	0.373	0.3933	0.377	0.3613
D	0.3917	0.3837	0.3797	0.3942	0.3599	0.3775	0.3926	0.3655	0.3919	0.3952	0.3892	0.354
E	0.3793	0.3532	0.3948	0.3692	0.3611	0.3763	0.3842	0.3946	0.3771	0.3764	0.399	0.3869
F	0.3749	0.3815	0.3698	0.3839	0.3949	0.3787
G
H
II. Standard Curve Analysis
x	0.0346	0.1493	0.2557	0.5296	0.994	1.8722
y	0	7.5	15	30	60	120	ng/mL
							Parameter	Coefficient
							A	64.9268
							B	-2.75337
							R	0.999098
III. Sample Concentration（ng/mL）
	1	2	3	4	5	6	7	8	9	10	11	12
A							55.2828	56.906	59.7952	47.6214	47.102	53.757
B	48.2382	54.3413	48.6278	45.7385	103.394	104.497	106.607	113.944	107.906	101.77	112.321	102.679
C	112.061	112.483	106.153	105.796	109.854	104.238	113.425	104.692	107.322	113.912	108.62	103.523
D	113.392	110.795	109.497	114.204	103.069	108.782	113.684	104.887	113.457	114.528	112.581	101.154
E	109.367	100.894	114.399	106.088	103.458	108.393	110.958	114.334	108.653	108.425	115.762	111.834
F	107.938	110.081	106.283	110.86	114.431	109.172
G
H

## Sheet: GSH
Kit Name: Human Reduced Glutathione (GSH) ELISA Detection Kit
Test instrument: Microplate reader: Infinite F50 Test method and operation steps Operation: For details, please refer to the operation manual
Quantity: 96T(a total of 90 samples
Test sample correspondence table
	1	2	3	4	5	6	7	8	9	10	11	12
A	Standard productS0	Standard productS1	Standard productS2	Standard productS3	Standard productS4	Standard productS5	W1	W2	W3	W4	W5	W6
B	W7	W8	W9	W10	W11	W12	W13	W14	W15	W16	W17	W18
C	W19	W20	W21	W22	W23	W24	W25	W26	W27	W28	W29	W30
D	W31	W32	W33	W34	W35	W36	W37	W38	W39	W40	W41	W42
E	W43	W44	W45	W46	W47	W48	W49	W50	H1	H2	H3	H4
F	H5	H6	H7	H8	H9	H10	H11	H12	H13	H14	H15	H16
G	H17	H18	H19	H20	H21	H22	H23	H24	H25	H26	H27	H28
H	H29	H30	H31	H32	H33	H34	H35	H36	H37	H38	H39	H40
I. Original Reading (OD Value)
	1	2	3	4	5	6	7	8	9	10	11	12
A	0.0709	0.1513	0.2429	0.367	0.6866	1.3362	0.2718	0.2485	0.2392	0.2853	0.2451	0.281
B	0.28	0.2701	0.2725	0.2765	0.2677	0.2577	0.2587	0.2812	0.2438	0.2762	0.2736	0.2741
C	0.2771	0.2512	0.2647	0.2823	0.255	0.2435	0.2696	0.2679	0.2442	0.2502	0.2439	0.2414
D	0.2775	0.2488	0.2444	0.278	0.2601	0.2556	0.2567	0.277	0.2589	0.2831	0.2774	0.252
E	0.2723	0.2663	0.2459	0.2724	0.2578	0.2688	0.2547	0.2621	0.2232	0.2125	0.2138	0.1877
F	0.2079	0.2018	0.1941	0.183	0.206	0.2123	0.1894	0.1839	0.2039	0.2177	0.2029	0.1889
G	0.2031	0.2063	0.2023	0.2054	0.2115	0.2193	0.2185	0.2099	0.1854	0.2036	0.1902	0.2076
H	0.1845	0.2072	0.1931	0.2159	0.218	0.1943	0.2045	0.2083	0.1935	0.1955	0.2197	0.2067
II. Standard Curve Analysis
x	0.0709	0.1513	0.2429	0.367	0.6866	1.3362
y	0	0.5	1	2	4	8	ng/mL
							Parameter	Coefficient
							A	6.35097
							B	-0.438562
							R	0.999305
III. Sample Concentration（ng/mL）
	1	2	3	4	5	6	7	8	9	10	11	12
A							6.43815	5.69827	5.40295	6.86684	5.5903	6.7303
B	6.69854	6.38417	6.46038	6.5874	6.30796	5.99041	6.02216	6.73665	5.54902	6.57787	6.49531	6.51119
C	6.60645	5.784	6.21269	6.77158	5.90467	5.53949	6.36829	6.31431	5.56172	5.75225	5.55219	5.47281
D	6.61916	5.70779	5.56807	6.63503	6.06662	5.92372	5.95866	6.60328	6.02852	6.79698	6.61598	5.80941
E	6.45403	6.2635	5.6157	6.45721	5.99359	6.34289	5.89515	6.13013	4.89487	4.55509	4.59637	3.76757
F	4.40902	4.21532	3.9708	3.61832	4.34869	4.54874	3.82156	3.6469	4.282	4.72022	4.25025	3.80568
G	4.2566	4.35821	4.23119	4.32963	4.52334	4.77102	4.74562	4.47253	3.69454	4.27247	3.84696	4.39949
H	3.66596	4.38679	3.93905	4.66306	4.72974	3.97715	4.30105	4.42172	3.95175	4.01526	4.78373	4.37091

## Sheet: GSH (2)
Kit Name: Human Reduced Glutathione (GSH) ELISA Detection Kit
Test instrument: Microplate reader: Infinite F50 Test method and operation steps Operation: For details, please refer to the operation manual
Quantity: 96T(a total of 60 samples)
Test sample correspondence table
	1	2	3	4	5	6	7	8	9	10	11	12
A	Standard productS0	Standard productS1	Standard productS2	Standard productS3	Standard productS4	Standard productS5	H41	H42	H43	H44	H45	H46
B	H47	H48	H49	H50	D1	D2	D3	D4	D5	D6	D7	D8
C	D9	D10	D11	D12	D13	D14	D15	D16	D17	D18	D19	D20
D	D21	D22	D23	D24	D25	D26	D27	D28	D29	D30	D31	D32
E	D33	D34	D35	D36	D37	D38	D39	D40	D41	D42	D43	D44
F	D45	D46	D47	D48	D49	D50
G
H
I. Original Reading (OD Value)
	1	2	3	4	5	6	7	8	9	10	11	12
A	0.0774	0.1519	0.2479	0.3591	0.6719	1.359	0.2013	0.2239	0.2228	0.2014	0.2097	0.1827
B	0.2136	0.198	0.1966	0.1973	0.3582	0.3863	0.3588	0.38	0.3877	0.391	0.3878	0.3563
C	0.3915	0.3763	0.3548	0.3815	0.3848	0.3823	0.374	0.3749	0.3718	0.3696	0.392	0.3772
D	0.3566	0.3628	0.3709	0.3803	0.3923	0.3898	0.3612	0.3702	0.3927	0.3956	0.3801	0.3744
E	0.3782	0.3955	0.3695	0.3838	0.3929	0.3981	0.3977	0.3602	0.3626	0.3738	0.3886	0.3621
F	0.3844	0.3737	0.3934	0.3874	0.3971	0.3653
G
H
II. Standard Curve Analysis
x	0.0774	0.1519	0.2479	0.3591	0.6719	1.359
y	0	0.5	1	2	4	8	ng/mL
							Parameter	Coefficient
							A	6.26902
							B	-0.41242
							R	0.997688
III. Sample Concentration（ng/mL）
	1	2	3	4	5	6	7	8	9	10	11	12
A							4.24766	4.95606	4.92158	4.2508	4.51096	3.66464
B	4.63321	4.14422	4.10034	4.12228	9.16571	10.0465	9.18451	9.84903	10.0904	10.1938	10.0935	9.10615
C	10.2095	9.73305	9.05913	9.89605	9.99948	9.92112	9.66096	9.68917	9.592	9.52304	10.2252	9.76126
D	9.11555	9.30989	9.56379	9.85843	10.2346	10.1562	9.25974	9.54185	10.2471	10.338	9.85216	9.6735
E	9.79261	10.3349	9.51991	9.96814	10.2534	10.4164	10.4038	9.2284	9.30362	9.65469	10.1186	9.28795
F	9.98695	9.65155	10.2691	10.081	10.385	9.38826
G
H

## Sheet: ROS
Kit Name: Human Reactive Oxygen Species (ROS) ELISA Detection Kit
Test instrument: Microplate reader: Infinite F50 Test method and operation steps Operation: For details, please refer to the operation manual
Quantity: 96T(a total of 90 samples
Test sample correspondence table
	1	2	3	4	5	6	7	8	9	10	11	12
A	Standard productS0	Standard productS1	Standard productS2	Standard productS3	Standard productS4	Standard productS5	W1	W2	W3	W4	W5	W6
B	W7	W8	W9	W10	W11	W12	W13	W14	W15	W16	W17	W18
C	W19	W20	W21	W22	W23	W24	W25	W26	W27	W28	W29	W30
D	W31	W32	W33	W34	W35	W36	W37	W38	W39	W40	W41	W42
E	W43	W44	W45	W46	W47	W48	W49	W50	H1	H2	H3	H4
F	H5	H6	H7	H8	H9	H10	H11	H12	H13	H14	H15	H16
G	H17	H18	H19	H20	H21	H22	H23	H24	H25	H26	H27	H28
H	H29	H30	H31	H32	H33	H34	H35	H36	H37	H38	H39	H40
I. Original Reading (OD Value)
	1	2	3	4	5	6	7	8	9	10	11	12
A	0.0843	0.1334	0.2763	0.3783	0.7126	1.4644	0.3634	0.3169	0.3266	0.3323	0.3771	0.3383
B	0.3769	0.3788	0.3538	0.2961	0.369	0.3106	0.3148	0.3147	0.3533	0.3334	0.3657	0.3176
C	0.3046	0.3664	0.3218	0.2965	0.2989	0.3144	0.3587	0.3375	0.3761	0.3378	0.3012	0.3393
D	0.3268	0.3512	0.3555	0.3321	0.3506	0.2997	0.3098	0.3453	0.384	0.349	0.3636	0.3652
E	0.3456	0.3621	0.3804	0.3775	0.3325	0.3735	0.3856	0.3683	0.4421	0.4077	0.3973	0.3608
F	0.3934	0.4246	0.4225	0.3963	0.3721	0.3516	0.3543	0.3584	0.353	0.416	0.4141	0.365
G	0.4276	0.3842	0.385	0.4433	0.4039	0.3693	0.3759	0.3556	0.401	0.4238	0.3616	0.4017
H	0.3802	0.3918	0.4423	0.3723	0.3572	0.3691	0.4398	0.3767	0.4232	0.3978	0.4169	0.4088
II. Standard Curve Analysis
x	0.0843	0.1334	0.2763	0.3783	0.7126	1.4644
y	0	50	100	200	400	800	ng/mL
							Parameter	Coefficient
							A	578.198
							B	-35.5166
							R	0.996037
III. Sample Concentration（ng/mL）
	1	2	3	4	5	6	7	8	9	10	11	12
A							873.003	738.572	766.615	783.093	912.61	800.439
B	912.031	917.524	845.25	678.439	889.193	720.359	732.501	732.212	843.804	786.273	879.652	740.596
C	703.013	881.676	752.738	679.596	686.534	731.344	859.415	798.126	909.719	798.994	693.183	803.33
D	767.193	837.733	850.164	782.515	835.998	688.847	718.046	820.676	932.557	831.373	873.581	878.207
E	821.543	869.245	922.15	913.766	783.671	902.202	937.183	887.169	1100.52	1001.07	971.008	865.486
F	959.733	1049.93	1043.86	968.117	898.155	838.889	846.695	858.548	842.937	1025.07	1019.58	877.629
G	1058.6	933.136	935.448	1103.99	990.088	890.06	909.14	850.453	981.704	1047.62	867.799	983.728
H	921.572	955.107	1101.1	898.733	855.079	889.482	1093.87	911.453	1045.88	972.453	1027.67	1004.25

## Sheet: ROS (2)
Kit Name: Human Reactive Oxygen Species (ROS) ELISA Detection Kit
Test instrument: Microplate reader: Infinite F50 Test method and operation steps Operation: For details, please refer to the operation manual
Quantity: 96T(a total of 60 samples)
Test sample correspondence table
	1	2	3	4	5	6	7	8	9	10	11	12
A	Standard productS0	Standard productS1	Standard productS2	Standard productS3	Standard productS4	Standard productS5	H41	H42	H43	H44	H45	H46
B	H47	H48	H49	H50	D1	D2	D3	D4	D5	D6	D7	D8
C	D9	D10	D11	D12	D13	D14	D15	D16	D17	D18	D19	D20
D	D21	D22	D23	D24	D25	D26	D27	D28	D29	D30	D31	D32
E	D33	D34	D35	D36	D37	D38	D39	D40	D41	D42	D43	D44
F	D45	D46	D47	D48	D49	D50
G
H
I. Original Reading (OD Value)
	1	2	3	4	5	6	7	8	9	10	11	12
A	0.0864	0.1293	0.2691	0.3807	0.7149	1.4717	0.3902	0.4412	0.3532	0.4397	0.3656	0.4001
B	0.4045	0.3576	0.3755	0.4339	0.2134	0.2534	0.2674	0.2288	0.2329	0.2711	0.1831	0.2274
C	0.2736	0.209	0.1898	0.2688	0.253	0.2195	0.2737	0.2659	0.2554	0.2607	0.234	0.2227
D	0.1967	0.2603	0.2547	0.2111	0.2051	0.2265	0.1927	0.2452	0.2238	0.2556	0.1849	0.2588
E	0.2189	0.2629	0.2088	0.1829	0.2241	0.1966	0.2365	0.1884	0.2381	0.2738	0.1925	0.2449
F	0.2563	0.2635	0.2462	0.1998	0.2244	0.193
G
H
II. Standard Curve Analysis
x	0.0864	0.1293	0.2691	0.3807	0.7149	1.4717
y	0	50	100	200	400	800	ng/mL
							Parameter	Coefficient
							A	574.23
							B	-33.7679
							R	0.996303
III. Sample Concentration（ng/mL）
	1	2	3	4	5	6	7	8	9	10	11	12
A							951.483	1097.91	845.251	1093.61	880.853	979.908
B	992.541	857.884	909.277	1076.95	443.864	558.71	598.906	488.08	499.851	609.529	356.868	484.06
C	616.707	431.231	376.105	602.926	557.562	461.378	616.994	594.599	564.452	579.669	503.01	470.566
D	395.916	578.521	562.443	437.26	420.033	481.476	384.431	535.167	473.724	565.027	362.036	574.214
E	459.655	585.986	430.657	356.294	474.585	395.629	510.188	372.085	514.781	617.281	383.857	534.305
F	567.036	587.709	538.038	404.816	475.447	385.293
G
H

[truncated: 10 more sheets: GSSG, GSSG (2), S100β, S100β (2), IL-10, IL-10 (2), CK, CK (2), GDF-15, GDF-15 (2)]
