# Supplementary material for: Neural and Oxidative-Stress Parameters as Early Biomarkers of Hand–Arm Vibration Syndrome
Source: Biomolecules. 2026 Feb 3;16(2):238. doi: 10.3390/biom16020238 (PMC12938795; doi:10.3390/biom16020238)
Supplement: Supplementary file 1 [file biomolecules-16-00238-s001.zip › Vibration Group Questionnaire.xlsx]

## Sheet: Questionnaire Data
1. Your Name:	Blood Sample Number	Questionnaire Serial Number	Questionnaire Submission Time	2. Your Gender:	3. Employee ID	4. ID Card Number	5. Please Enter Your Date of Birth:	Age	6. Ethnicity	7. Place of Origin (Province):	8. Height (cm):	9. Weight (kg):	10. Dominant Hand	11. Educational Background	Position	13. Employment Period (200209 - Present)	14. (Polishing Machine (Rubber Wheel))	14. (Polishing Machine (Cloth Wheel))	14. (Polishing Machine (Hemp Wheel))	14. (Polishing Machine (Cotton Wheel))	14. (Angle Grinder)	14. (Grinding Machine)	14. (Polishing Machine)	14. (Others)	15. (Entire Ball Head)	15. (Face)	15. (Bottom)	15. (Chamfering)	15. (Throat Rod Part)	15. (Back)	15. (Others)	16. (Hollow Iron)	16. (Solid Iron)	16. (Hollow Titanium Alloy)	16. (Solid Titanium Alloy)	16. (Hollow Stainless Steel)	16. (Solid Stainless Steel)	16. (Hollow Carbon Fiber)	16. (Solid Carbon Fiber)	16. (Others)	17. (Noise)	17. (High Temperature)	17. (Hand-Transmitted Vibration)	17. (Dust)	17. (Chemical Toxicants)	17. (Ultraviolet Radiation)	17. (Others)	18. (Ear Plugs)	18. (Ear Muffs)
***	***	1	2022/5/9 9:01:21	1	***	***	***	34	1	***	170	68	2	2	***	201803	1	0	0	0	0	0	0	0	0	1	0	0	0	0	0	0	0	1	0	0	0	0	0	0	1	0	1	1	0	0	0	1	1
***	***	2	2022/5/9 9:03:29	1	***	***	***	35	1	***	167.1	60	2	2	***	181001	1	0	0	0	0	0	0	0	1	0	0	0	0	0	0	0	0	1	0	0	0	0	0	0	1	1	1	1	0	0	0	1	1
***	***	3	2022/5/9 9:15:01	1	***	***	***	35	1	***	181	95	2	1	***	201809	1	0	0	0	0	0	0	0	0	1	0	0	0	0	0	0	0	1	0	0	0	0	0	0	1	0	1	1	0	0	0	1	1
***	***	4	2022/5/9 9:21:07	1	***	***	***	39	2	***	162	64.9	2	2	***	201401	1	0	0	0	0	0	0	0	0	0	0	0	0	0	1	0	0	1	0	0	0	0	0	0	1	1	1	1	0	0	0	1	1
***	***	5	2022/5/9 9:22:41	1	***	***	***	43	2	***	168	70	2	3	***	200910-	1	0	0	0	0	0	0	1	0	0	1	0	0	0	0	1	1	1	1	0	0	0	0	0	1	0	1	1	0	0	0	1	1
***	***	6	2022/5/9 9:42:30	1	***	***	***	41	2	***	162	60	2	3	***	202011	1	0	0	0	0	0	0	0	0	1	0	0	0	0	0	0	0	1	0	0	0	0	0	0	1	0	1	1	0	0	0	1	1
***	***	7	2022/5/9 9:44:54	1	***	***	***	41	1	***	175	73	2	2	***	202109	1	0	0	0	0	0	0	0	1	0	0	0	0	0	0	0	0	1	0	0	0	0	0	0	1	1	1	1	0	0	0	1	1
***	***	8	2022/5/9 9:46:44	1	***	***	***	40	1	***	171	75.25	1	2	***	201205-	1	0	0	0	0	0	0	0	0	0	1	0	0	0	0	0	0	1	0	0	0	0	0	0	1	0	1	1	0	0	0	1	1
***	***	9	2022/5/9 9:47:35	1	***	***	***	40	1	***	173	63	2	3	***	200910	1	0	0	0	0	0	0	0	1	0	0	0	0	0	0	0	0	1	0	0	0	0	0	0	1	1	1	1	0	0	0	1	1
***	***	10	2022/5/9 9:47:50	1	***	***	***	39	1	***	170.1	55	2	2	***	201207	1	0	0	0	0	0	1	0	1	0	0	0	0	0	0	0	0	1	0	0	0	0	0	0	1	1	1	1	0	0	0	1	1
***	***	11	2022/5/9 9:55:47	1	***	***	***	42	1	***	183	90	2	3	***	20000206	1	0	0	0	0	0	0	0	0	0	0	0	0	0	1	0	0	1	0	0	0	0	0	0	1	0	1	1	0	0	0	1	1
***	***	12	2022/5/9 9:57:22	1	***	***	***	33	1	***	175	68	2	2	***	201110	1	0	0	0	0	0	0	0	0	0	1	0	0	0	0	0	0	1	0	0	0	0	0	0	1	1	1	1	0	0	0	1	1
***	***	13	2022/5/9 10:00:53	1	***	***	***	23	1	***	173	61	2	3	***	202104-	1	0	0	0	0	0	0	0	0	0	1	0	0	0	0	0	0	1	0	0	0	0	0	0	1	0	1	1	0	0	0	1	1
***	***	14	2022/5/9 10:01:01	1	***	***	***	34	1	***	167	58	1	3	***	200509	1	1	0	0	0	0	0	0	0	0	1	0	0	0	0	1	0	1	0	0	0	0	0	0	1	1	1	1	0	0	0	1	1
***	***	15	2022/5/9 10:05:59	1	***	***	***	39	1	***	173	55	2	2	***	200702	1	0	0	0	0	0	0	0	1	0	0	0	0	0	0	0	0	1	0	0	0	0	0	0	1	1	1	1	0	0	0	1	1
***	***	16	2022/5/9 10:07:49	1	***	***	***	38	1	***	169	85	2	2	***	201208	1	0	0	0	0	0	0	0	0	1	0	0	0	0	0	0	0	1	0	0	0	0	0	0	1	0	1	1	0	0	0	1	1
***	***	17	2022/5/9 10:13:48	1	***	***	***	52	1	***	175	88	2	3	***	1995	1	0	0	0	0	0	0	0	1	0	0	0	0	0	0	0	0	1	0	0	0	0	0	0	1	1	1	1	0	0	0	1	1
***	***	18	2022/5/9 10:16:19	1	***	***	***	46	1	***	170	85	2	3	***	200709	0	0	0	0	0	0	0	1	0	0	0	0	0	0	1	0	0	1	0	0	0	0	0	0	1	1	1	1	0	0	0	1	1
***	***	19	2022/5/9 10:20:09	1	***	***	***	40	1	***	168	80	2	3	***	201008-	0	0	0	0	0	0	1	0	1	0	0	0	0	0	0	0	0	1	0	0	0	0	0	0	1	0	1	1	0	0	0	1	1
***	***	20	2022/5/9 10:21:13	1	***	***	***	40	1	***	174	73	2	3	***	200209	1	0	0	0	0	0	0	0	1	0	0	0	0	0	0	0	0	1	0	1	0	0	0	0	1	1	1	1	0	0	0	1	1
***	***	21	2022/5/9 10:29:10	1	***	***	***	26	1	***	182	74	2	2	***	201809	1	0	0	0	0	0	0	0	0	0	1	0	0	0	0	1	0	1	0	1	0	0	0	0	1	1	1	1	0	0	0	1	1
***	***	22	2022/5/9 10:29:13	1	***	***	***	45	1	***	163	52.85	2	1	***	2016	1	0	0	0	0	0	0	0	0	0	0	0	1	0	0	0	0	1	0	0	0	0	0	0	1	1	1	1	0	0	0	1	1
***	***	23	2022/5/9 10:29:16	1	***	***	***	52	1	***	170.1	68	2	2	***	201210	1	0	0	0	0	0	0	1	0	1	0	0	0	0	0	0	0	1	0	0	0	0	0	0	1	1	1	1	0	0	0	1	1
***	***	24	2022/5/9 10:39:01	1	***	***	***	40	1	***	169	64.4	2	3	***	200011	1	0	0	0	0	0	0	0	1	0	0	0	0	0	0	0	0	1	0	1	0	0	0	0	1	0	1	1	0	0	0	1	1
***	***	25	2022/5/9 10:41:05	1	***	***	***	39	1	***	163	78	2	2	***	202108	1	0	0	0	0	0	0	0	0	1	0	0	0	0	0	0	0	1	0	0	0	0	0	0	1	1	1	1	0	0	0	1	1
***	***	26	2022/5/9 10:41:09	1	***	***	***	41	1	***	168	56	2	3	***	202007-	1	0	0	0	0	0	0	0	0	0	1	0	0	0	0	0	0	1	0	0	0	0	0	0	1	0	1	1	0	0	0	1	1
***	***	27	2022/5/9 10:52:03	1	***	***	***	38	1	***	167	60	2	3	***	200509	1	0	0	0	0	0	0	0	1	0	0	0	0	0	0	1	0	1	0	0	0	0	0	0	1	1	1	1	0	0	0	1	1
***	***	28	2022/5/9 10:52:55	1	***	***	***	37	1	***	168	76	2	3	***	2002	1	0	0	0	0	0	0	0	1	0	0	0	0	0	0	0	0	1	0	0	0	0	0	0	1	1	1	1	0	0	0	1	1
***	***	29	2022/5/9 10:53:31	1	***	***	***	37	1	***	168	54	2	2	***	199807	1	0	0	0	0	0	0	0	0	0	0	1	0	0	0	1	0	1	0	0	0	0	0	0	1	0	1	1	0	0	0	1	1
***	***	30	2022/5/9 10:59:56	1	***	***	***	36	1	***	169	70	2	2	***	200907	1	0	0	0	0	0	0	0	1	0	1	0	0	0	0	0	0	1	0	0	0	0	0	0	1	0	1	1	0	0	0	1	1
***	***	31	2022/5/9 11:05:09	1	***	***	***	43	1	***	181	85	2	3	***	201609	1	0	0	0	0	0	0	0	0	1	0	0	0	0	0	1	0	0	0	0	0	0	0	0	1	1	1	1	0	0	0	1	1
***	***	33	2022/5/9 11:22:31	1	***	***	***	47	1	***	172	60	2	3	***	200012	1	0	0	0	0	0	0	0	0	0	1	0	0	0	0	0	0	1	0	0	0	0	0	0	1	1	1	1	0	0	0	1	1
***	***	34	2022/5/10 8:56:35	1	***	***	***	42	1	***	170	65	2	2	***	201510	1	0	0	0	0	0	0	0	1	0	0	0	0	0	0	0	0	1	0	0	0	0	0	0	1	0	1	1	0	0	0	1	1
***	***	35	2022/5/10 9:47:06	1	***	***	***	43	1	***	163	75	2	2	***	2020	1	0	0	0	0	0	0	0	1	0	0	0	0	0	0	0	1	0	0	0	0	0	0	0	1	1	1	1	0	0	0	1	1
***	***	36	2022/5/10 9:49:40	1	***	***	***	47	1	***	165	70	2	2	***	200709	1	0	0	0	0	0	0	0	0	0	0	0	0	0	1	0	1	0	0	0	0	0	0	0	1	1	1	1	0	0	0	1	1
***	***	37	2022/5/10 9:59:16	1	***	***	***	53	1	***	172	70	2	2	***	200911	1	0	0	0	0	0	0	0	0	0	0	0	0	0	1	0	0	0	0	0	1	0	0	0	1	0	1	1	0	0	0	1	1
***	***	38	2022/5/10 10:43:50	1	***	***	***	46	1	***	164	54	2	3	***	200510	1	0	0	0	0	0	0	0	1	0	0	0	0	0	0	1	0	1	0	1	0	0	0	0	1	0	1	1	0	0	0	1	1
***	***	40	2022/5/16 9:12:51	1	***	***	***	40	1	***	167	79	2	2	***	201903	1	0	0	0	0	0	0	0	0	0	1	0	0	0	0	0	1	0	0	0	0	0	0	0	1	1	1	1	0	0	0	1	1
***	***	41	2022/5/16 9:15:16	1	***	***	***	45	1	***	170	86	2	3	***	200411	1	0	0	0	0	0	0	0	1	0	1	0	0	0	0	0	1	0	0	0	0	0	0	0	1	0	1	1	0	0	0	1	1
***	***	42	2022/5/16 9:22:41	1	***	***	***	43	1	***	170	72.5	2	3	***	199908	1	0	1	1	0	0	0	0	1	0	0	0	0	0	0	1	0	0	0	0	0	0	0	0	1	0	1	1	0	0	0	1	1
***	***	43	2022/5/16 9:25:17	1	***	***	***	29	1	***	160	64	2	2	***	201807	0	0	1	0	0	0	0	0	1	0	0	0	0	0	0	0	1	0	0	0	0	0	0	0	1	1	1	1	0	0	0	1	1
***	***	44	2022/5/16 9:31:10	1	***	***	***	40	1	***	164	72	2	2	***	201208	1	0	0	0	0	0	0	0	0	0	0	0	0	0	1	0	1	0	0	0	0	0	0	0	1	1	1	1	0	0	0	1	1
***	***	45	2022/5/16 9:31:34	1	***	***	***	32	1	***	167	65	2	2	***	201907	0	0	1	0	0	0	0	0	1	0	0	0	0	0	0	1	0	0	0	0	0	0	0	0	1	0	1	1	0	0	0	1	1
***	***	46	2022/5/16 9:38:36	1	***	***	***	46	1	***	170	62.5	2	2	***	201004	1	0	0	0	0	0	0	0	0	0	0	0	1	0	0	0	1	0	0	0	0	0	0	0	1	1	1	1	0	0	0	1	1
***	***	47	2022/5/16 9:41:29	1	***	***	***	35	1	***	170	67	2	3	***	201902	1	0	0	0	0	0	0	0	1	0	0	0	0	0	0	0	1	0	0	0	0	0	0	0	1	1	1	1	0	0	0	1	1
***	***	48	2022/5/16 9:44:15	1	***	***	***	47	1	***	165	62.5	2	2	***	199711	1	0	1	0	0	0	0	0	1	0	0	0	0	0	0	0	1	0	0	0	0	0	0	0	1	0	1	1	0	0	0	1	1
***	***	49	2022/5/16 9:46:32	1	***	***	***	54	1	***	170	55	2	1	***	201111	1	0	0	0	0	0	0	0	0	0	0	0	0	0	1	1	0	0	0	0	0	0	0	0	1	0	1	1	0	0	0	1	1
***	***	50	2022/5/16 9:48:50	1	***	***	***	42	1	***	165	71	2	2	***	201108	1	0	0	0	0	0	0	0	1	0	0	0	0	0	0	0	1	0	0	0	0	0	0	0	1	1	1	1	0	0	0	1	1
***	***	51	2022/5/16 9:52:06	1	***	***	***	47	1	***	161	60.5	2	3	***	199801	1	0	0	0	0	0	0	0	0	0	1	0	1	0	0	0	1	0	0	0	0	0	0	0	1	1	1	1	0	0	0	1	1
***	***	52	2022/5/16 10:02:14	1	***	***	***	49	1	***	161	55.2	2	2	***	199908	0	0	0	1	0	0	0	0	1	0	0	0	0	0	0	1	0	0	0	0	0	0	0	0	1	0	1	1	0	0	0	1	1
***	***	53	2022/5/16 10:08:46	1	***	***	***	33	1	***	171	165	2	2	***	200910	1	0	0	0	0	0	0	0	0	0	1	0	0	0	0	0	0	1	0	0	0	0	0	0	1	1	1	1	1	0	0	1	1
***	***	54	2022/5/16 10:09:19	1	***	***	***	45	1	***	164	73	2	2	***	202203	0	1	0	0	0	0	0	0	0	0	0	0	1	0	0	0	0	0	0	1	0	0	0	0	1	1	1	1	0	0	0	1	1
***	***	55	2022/5/16 10:21:41	1	***	***	***	43	2	***	173	69	2	2	***	2017	1	0	0	0	0	0	0	1	1	0	0	0	0	0	0	0	1	0	0	0	0	0	0	0	1	1	1	1	0	0	0	1	1
***	***	56	2022/5/16 10:22:34	1	***	***	***	42	1	***	175	80	2	3	***	201511	1	0	0	0	0	0	0	0	1	0	0	0	0	0	0	0	1	0	0	0	0	1	0	0	1	1	1	1	0	0	0	1	1
***	***	57	2022/5/16 10:24:13	1	***	***	***	49	1	***	171	66.5	2	3	***	199902	1	1	1	1	0	0	0	0	1	1	1	1	1	1	0	0	0	0	0	0	1	0	0	0	1	1	1	1	0	0	0	1	1
***	***	58	2022/5/16 10:27:26	1	***	***	***	32	1	***	165	78	2	3	***	201902	1	0	0	0	0	0	0	0	0	1	0	0	0	0	0	1	0	0	0	0	0	0	0	0	1	0	1	1	0	0	0	1	1
***	***	59	2022/5/16 10:45:27	1	***	***	***	27	1	***	165	75	2	2	***	201903	1	0	0	0	1	1	0	0	1	0	0	0	0	0	0	1	0	0	0	0	0	0	0	0	1	0	1	1	0	0	0	1	1
***	***	60	2022/5/16 10:50:39	1	***	***	***	53	1	***	170	76	2	2	***	200209	1	0	0	0	0	0	0	0	0	1	0	0	0	0	0	1	0	0	0	0	0	0	0	0	1	0	1	1	0	0	0	1	1
***	***	61	2022/5/16 10:52:59	1	***	***	***	49	1	***	170	70	2	1	***	200909	1	0	0	0	0	0	0	0	0	0	0	0	0	0	1	1	0	0	0	0	0	0	0	0	1	1	1	1	0	0	0	1	1
***	***	62	2022/5/17 9:00:34	1	***	***	***	49	1	***	170	69	2	3	***	199805	1	0	0	0	0	0	0	0	1	0	0	0	0	0	0	0	1	0	0	0	0	0	0	0	1	1	1	1	0	0	0	1	1
***	***	63	2022/5/17 9:03:40	1	***	***	***	46	1	***	163	69.5	2	3	***	199809	1	0	0	0	0	0	0	0	1	0	0	0	0	0	0	0	1	0	0	0	0	0	0	0	1	1	1	1	0	0	0	1	1
***	***	65	2022/5/17 9:37:26	1	***	***	***	33	1	***	172	65	2	2	***	201008	0	1	1	0	1	1	1	0	1	1	1	1	1	1	0	0	1	0	0	0	0	0	0	0	1	1	1	1	0	0	0	1	1
***	***	66	2022/5/17 9:46:10	1	***	***	***	53	1	***	1.7	60	2	2	***	200108	0	0	0	0	0	1	0	0	1	0	0	0	0	0	0	0	1	0	0	0	0	0	0	0	1	1	1	1	0	0	0	1	1
***	***	67	2022/5/17 9:55:12	1	***	***	***	34	1	***	169	58	2	2	***	201810	0	1	0	0	0	0	0	0	1	1	1	1	1	1	0	0	1	0	0	0	0	0	0	0	1	0	1	1	0	0	0	1	1
***	***	68	2022/5/17 10:27:35	1	***	***	***	46	1	***	160	72	2	3	***	201203	0	1	0	0	0	0	0	0	1	0	0	0	0	0	0	0	1	1	0	1	0	0	0	0	1	1	1	1	0	0	0	1	1
***	***	69	2022/5/17 10:58:59	1	***	***	***	38	1	***	170	60	2	3	***	201006	0	1	0	0	0	0	0	0	1	0	0	0	0	0	0	0	1	0	0	0	0	0	0	0	1	1	1	1	0	0	0	1	1
***	***	70	2022/5/17 11:02:11	1	***	***	***	33	1	***	165	60	2	3	***	201702	0	1	0	0	0	0	0	0	1	0	0	0	0	0	0	0	0	1	0	0	0	0	0	0	1	0	1	1	0	0	0	1	1
***	***	71	2022/5/18 8:52:53	1	***	***	***	43	1	***	175	70	2	3	***	201607	0	1	0	0	0	0	0	0	1	0	0	0	0	0	0	0	0	1	0	0	0	0	0	0	1	0	1	1	0	0	0	1	1
***	***	72	2022/5/18 9:20:07	1	***	***	***	23	1	***	170	55	2	3	***	202103-	0	1	0	0	0	0	0	0	0	0	0	0	0	0	1	0	0	0	0	0	0	0	0	1	1	0	1	1	0	0	0	1	0
***	***	73	2022/5/18 9:35:28	1	***	***	***	25	1	***	168	60	2	2	***	201703	0	1	0	0	0	0	0	0	1	0	0	0	0	0	0	0	0	1	0	0	0	0	0	0	1	0	1	1	0	0	0	1	1
***	***	74	2022/5/18 9:42:39	1	***	***	***	44	1	***	178	79	2	2	***	201309-	0	1	0	0	0	0	0	0	1	0	0	0	0	0	0	0	0	1	0	0	0	0	0	0	1	0	1	1	0	0	0	1	1
***	***	75	2022/5/18 9:49:47	1	***	***	***	41	1	***	170	61	2	3	***	200610	0	1	0	0	0	0	0	0	1	0	0	0	0	0	0	1	0	0	0	0	0	0	0	0	1	0	1	1	0	0	0	1	1
***	***	76	2022/5/18 9:52:52	1	***	***	***	35	1	***	170	62.5	2	2	***	201707-	0	1	0	0	0	0	0	0	1	0	0	0	0	0	0	0	0	1	0	0	0	0	0	0	1	0	1	1	0	0	0	1	1
***	***	77	2022/5/18 9:55:53	1	***	***	***	42	1	***	168	65	2	2	***	201803	0	1	0	0	0	0	0	0	1	0	0	0	0	0	0	0	1	0	0	0	0	0	0	0	1	1	1	1	0	0	0	1	1
***	***	78	2022/5/18 10:24:16	1	***	***	***	35	1	***	170	62	2	2	***	201310	0	1	0	0	0	0	0	0	0	1	0	0	0	0	0	0	0	1	0	0	0	0	0	0	1	0	1	1	0	0	0	1	1
***	***	79	2022/5/18 10:29:57	1	***	***	***	41	1	***	162	65	2	2	***	200810-	0	1	0	0	0	0	0	0	1	0	0	0	0	0	0	0	0	1	0	0	0	0	0	0	1	0	1	1	0	0	0	1	1
***	***	80	2022/5/18 10:30:49	1	***	***	***	44	1	***	160	65	2	2	***	200712	0	1	0	0	0	0	0	0	1	0	0	0	0	0	0	0	0	1	0	0	0	0	0	0	1	0	1	1	0	0	0	1	1
***	***	81	2022/5/18 10:53:03	1	***	***	***	40	1	***	175	65	2	3	***	200910	0	1	0	0	0	0	0	0	1	1	1	1	1	1	0	0	0	1	0	0	0	0	0	0	1	1	1	1	0	0	0	1	1
***	***	82	2022/5/18 10:55:33	1	***	***	***	25	1	***	160	52.5	2	2	***	2020	0	1	0	0	0	0	0	0	0	1	0	0	0	0	0	0	0	1	0	0	0	0	0	0	1	0	1	1	0	0	0	1	1
***	***	83	2022/5/18 11:21:06	1	***	***	***	30	1	***	165	60	2	2	***	202203-	0	1	0	0	0	0	0	0	1	0	0	0	0	0	0	0	1	0	0	0	0	0	0	0	1	0	1	1	0	0	0	1	1
***	***	84	2022/5/18 11:42:22	1	***	***	***	35	1	***	175	70	2	2	***	200512	0	1	0	0	0	0	0	0	1	1	1	1	0	0	0	0	0	1	0	0	0	0	0	0	1	0	1	1	0	0	0	1	1
***	***	85	2022/5/19 8:51:59	1	***	***	***	23	1	***	165	63	2	2	***	202202	0	0	0	0	0	0	0	1	0	0	0	0	0	0	1	0	0	0	0	0	0	0	0	1	0	0	0	1	0	0	0	1	1
***	***	86	2022/5/19 8:54:48	1	***	***	***	37	1	***	172	70	2	2	***	201703	0	1	0	0	0	0	0	0	1	0	0	0	0	0	0	0	0	1	0	0	0	0	0	0	1	0	1	1	0	0	0	1	1
***	***	87	2022/5/19 8:59:35	1	***	***	***	31	1	***	173	70	2	3	***	202009	0	0	0	0	0	0	0	1	0	0	0	0	0	0	1	0	0	0	0	0	0	0	0	1	0	0	0	1	0	0	0	1	1
***	***	88	2022/5/19 9:08:30	1	***	***	***	25	1	***	173	70	2	3	***	202103-	0	1	0	0	0	0	0	0	1	0	0	0	0	0	0	0	0	1	0	0	0	0	0	0	1	0	1	1	0	0	0	1	1
***	***	89	2022/5/19 9:16:38	1	***	***	***	42	1	***	173	70	2	3	***	202104	0	1	0	0	0	0	0	0	1	1	1	1	1	0	0	0	0	1	0	0	0	0	0	0	1	0	1	1	0	0	0	1	1
***	***	90	2022/5/19 9:19:55	1	***	***	***	37	1	***	172	62	2	2	***	201608	0	1	0	0	0	0	0	0	0	0	0	0	0	0	1	0	0	1	0	0	0	0	0	0	0	0	0	1	0	0	0	1	0
***	***	91	2022/5/19 9:28:50	1	***	***	***	46	2	***	170	65	2	2	***	199804	0	1	0	0	0	0	0	0	1	0	0	0	0	0	0	1	1	1	1	1	1	1	1	0	1	1	1	1	1	0	0	1	1
***	***	92	2022/5/19 9:50:55	1	***	***	***	44	1	***	170	71	2	2	***	201209	0	1	0	0	0	0	0	0	1	0	0	0	0	0	0	0	0	1	0	0	0	0	0	0	1	0	1	1	0	0	0	1	0
***	***	93	2022/5/19 9:53:00	1	***	***	***	21	1	***	170	50	2	2	***	202009-	0	1	0	0	0	0	0	0	1	0	0	0	0	0	0	0	0	1	0	0	0	0	0	0	1	0	1	1	0	0	0	1	1
***	***	94	2022/5/19 10:17:15	1	***	***	***	43	1	***	172	84	2	2	***	201405-	0	1	0	0	0	0	0	0	1	0	0	0	0	0	0	0	0	1	0	0	0	0	0	0	1	0	1	1	0	0	0	1	0
***	***	95	2022/5/20 9:27:03	1	***	***	***	35	1	***	173	74	2	3	***	200703	1	1	0	1	0	0	0	0	1	0	0	0	0	0	0	1	0	0	0	0	0	0	0	0	1	0	1	1	1	1	0	1	0
***	***	96	2022/5/20 9:28:20	1	***	***	***	34	2	***	162	65	2	3	***	200512	0	1	0	0	0	0	0	0	1	0	0	0	0	0	0	0	0	0	0	1	0	0	0	0	1	1	1	1	0	0	0	1	1
***	***	97	2022/5/20 9:29:14	1	***	***	***	40	1	***	162	70	1	2	***	200810	0	1	0	0	0	0	0	0	1	0	0	0	0	0	0	0	0	0	0	1	0	0	0	0	1	0	1	1	1	0	0	1	0
***	***	98	2022/5/20 9:38:03	1	***	***	***	49	1	***	166	90	2	3	***	199710	0	1	0	0	0	0	0	0	1	0	0	0	0	0	0	0	0	1	0	0	0	0	0	0	1	1	1	1	0	0	0	1	1
***	***	99	2022/5/20 9:41:04	1	***	***	***	37	1	***	160	65	2	2	***	201308-	0	1	0	0	0	0	0	0	1	0	0	0	0	0	0	0	0	1	0	0	0	0	0	0	1	0	1	1	0	0	0	1	1
***	***	100	2022/5/20 9:43:40	1	***	***	***	36	1	***	164	68	2	3	***	200410-202205	0	1	0	0	0	0	0	0	1	0	0	0	0	0	0	0	0	1	0	0	0	0	0	0	1	1	1	1	0	0	0	1	1
***	***	101	2022/5/20 9:44:09	1	***	***	***	30	1	***	168	70	2	3	***	201807	0	1	0	0	0	0	0	0	1	0	0	0	0	0	0	0	0	0	0	1	0	0	0	0	1	0	1	1	0	0	0	1	1
***	***	102	2022/5/20 9:50:35	1	***	***	***	41	1	***	165	85	2	2	***	201112-202205	0	1	0	0	0	0	0	0	1	0	0	0	0	0	0	0	0	1	0	0	0	0	0	0	1	1	1	1	0	0	0	1	1
***	***	103	2022/5/20 9:54:21	1	***	***	***	51	1	***	169	75	2	2	***	201109	0	0	0	0	0	0	0	1	1	0	0	0	0	0	0	1	0	0	0	0	0	0	0	0	1	0	0	1	0	0	0	1	1
***	***	104	2022/5/20 9:55:30	1	***	***	***	45	1	***	164	70	2	3	***	201208	0	0	0	0	0	0	0	1	1	0	0	0	0	0	0	0	0	0	0	0	0	0	0	1	1	0	0	1	0	0	0	1	1
***	***	105	2022/5/20 10:04:14	1	***	***	***	32	1	***	170	68	2	3	***	201508-	0	1	0	0	0	0	0	0	1	0	0	0	0	0	0	0	0	0	0	0	0	0	0	1	1	0	1	1	0	0	0	1	0
***	***	106	2022/5/20 10:11:23	1	***	***	***	26	2	***	165	65	2	2	***	201709	0	1	0	0	0	0	0	0	1	0	0	0	0	0	0	0	0	1	0	0	0	0	0	0	1	0	1	1	0	0	0	1	1
***	***	107	2022/5/20 10:13:02	1	***	***	***	49	1	***	160	70	2	2	***	200910	0	0	0	0	0	1	0	0	1	0	0	0	0	0	0	1	0	1	0	0	0	0	0	0	1	1	1	1	0	0	0	1	1
***	***	108	2022/5/20 10:29:51	1	***	***	***	40	1	***	163	59	2	3	***	201212	0	1	0	0	0	0	0	0	1	0	0	0	0	0	0	0	0	1	0	0	0	0	0	0	1	1	1	1	0	0	0	1	1
***	***	109	2022/5/20 10:33:00	1	***	***	***	28	1	***	169	60	2	3	***	201010-	0	1	0	0	0	0	0	0	1	0	0	0	0	0	0	0	0	1	0	0	0	0	0	0	1	0	1	1	0	0	0	1	1
***	***	110	2022/5/20 10:50:53	1	***	***	***	37	1	***	167	64	2	2	***	201809	0	1	0	0	0	0	0	0	1	0	0	0	0	0	0	1	0	0	0	0	0	0	0	0	1	0	1	1	0	0	0	1	1
***	***	111	2022/5/20 10:57:03	1	***	***	***	20	1	***	178	75	2	3	***	202003-	1	0	0	0	0	0	0	0	0	0	1	0	0	0	0	0	0	1	0	0	0	0	0	0	1	0	1	1	0	0	0	1	1
***	***	112	2022/5/20 11:07:47	1	***	***	***	35	1	***	165	50	2	3	***	201701-202205	0	0	0	0	0	1	0	1	0	0	0	0	0	0	1	0	0	0	0	1	0	0	0	0	1	0	1	1	0	0	0	1	1
***	***	113	2022/5/20 11:16:32	1	***	***	***	38	1	***	175	64	2	2	***	202107	0	1	0	1	0	0	0	0	1	0	0	0	0	0	0	1	0	0	0	0	0	0	0	0	1	0	1	1	0	0	0	1	1
***	***	114	2022/5/20 11:20:37	1	***	***	***	27	1	***	162	63	2	3	***	202103-202205	1	0	0	0	0	0	0	0	0	0	1	0	0	0	0	0	0	0	0	1	0	0	0	0	1	1	1	1	1	0	0	1	1
***	***	115	2022/5/20 11:22:42	1	***	***	***	21	1	***	165	84	2	2	***	201908	1	0	0	0	0	0	0	0	1	0	0	0	0	0	0	1	0	0	0	0	0	0	0	0	1	1	1	1	0	0	0	1	1
***	***	116	2022/5/20 11:23:34	1	***	***	***	36	1	***	173	70	2	5	***	201207-	1	1	1	0	0	0	0	0	1	0	1	1	1	0	0	1	1	1	0	1	0	0	0	0	1	0	1	1	0	0	0	1	1
***	***	117	2022/5/20 11:24:37	1	***	***	***	32	1	***	165	53	2	2	***	201708	0	1	0	0	0	0	0	0	1	0	0	0	0	0	0	1	0	0	0	0	0	0	0	0	1	0	1	1	0	0	0	1	1
***	***	118	2022/5/23 9:18:29	1	***	***	***	37	2	***	180	88.3	2	2	***	201807	1	0	0	0	0	0	0	0	0	1	0	0	0	0	0	0	0	1	0	0	0	0	0	0	1	0	1	1	0	0	0	1	1
***	***	119	2022/5/23 9:18:49	1	***	***	***	47	1	***	164	70	2	2	***	199307	1	1	1	1	0	0	0	0	1	0	0	0	0	0	0	0	1	0	0	0	0	0	0	0	1	0	1	1	0	0	0	1	1
***	***	120	2022/5/23 9:27:26	1	***	***	***	46	1	***	169	65	2	1	***	201908-	1	0	0	0	0	0	0	1	0	0	0	0	1	0	0	0	0	1	0	0	0	0	0	0	1	0	1	1	0	0	0	1	1
***	***	121	2022/5/23 9:48:47	1	***	***	***	42	1	***	176	87	2	2	***	200110	1	1	1	1	0	0	0	0	1	0	0	0	0	0	0	0	0	0	0	0	1	0	0	0	1	0	1	1	0	0	0	1	1
***	***	122	2022/5/23 9:49:56	1	***	***	***	45	1	***	165	67.5	2	2	***	201210	1	1	1	0	0	0	0	0	1	0	0	0	0	0	0	1	0	1	0	1	0	0	0	0	1	0	1	1	0	0	0	1	1
***	***	123	2022/5/23 9:52:31	1	***	***	***	42	1	***	165	55	2	2	***	202205	1	0	0	0	0	0	0	0	1	0	0	0	0	0	0	0	0	1	0	0	0	0	0	0	1	0	1	1	0	0	0	1	1
***	***	124	2022/5/23 9:53:44	1	***	***	***	45	1	***	168	74	2	3	***	200509	1	0	0	0	0	0	0	0	0	1	0	0	0	0	0	0	0	1	0	0	0	0	0	0	1	0	1	1	0	0	0	1	1
***	***	125	2022/5/23 9:57:21	1	***	***	***	30	1	***	167	80	2	2	***	202010	0	0	0	0	0	0	0	1	0	0	0	0	0	0	1	0	0	0	0	0	0	0	0	1	1	0	0	1	0	0	0	1	1
***	***	126	2022/5/23 9:58:54	1	***	***	***	34	1	***	172	62	2	3	***	200309	1	0	0	0	0	0	0	0	0	0	1	0	0	0	0	1	0	1	0	0	0	0	0	0	1	0	1	1	0	0	0	1	1
***	***	127	2022/5/23 10:03:11	1	***	***	***	41	1	***	175	80	2	3	***	20001222	1	0	0	0	0	0	0	0	0	1	0	0	0	0	0	0	0	1	0	1	0	0	0	0	1	0	1	1	0	0	0	1	1
***	***	128	2022/5/23 10:03:56	1	***	***	***	42	1	***	168	68	2	2	***	201708	0	0	0	0	0	0	0	1	0	0	1	0	0	1	0	0	0	1	0	0	0	0	0	0	1	0	1	1	0	0	0	1	1
***	***	129	2022/5/23 10:04:55	1	***	***	***	45	1	***	166	63	2	3	***	199707	1	1	1	1	0	0	0	0	1	0	0	0	0	0	0	1	1	1	0	1	0	0	0	0	1	0	1	1	0	0	0	1	1
***	***	130	2022/5/23 10:07:08	1	***	***	***	35	1	***	170	80	2	2	***	200509	1	1	0	0	0	0	0	0	1	0	0	0	0	0	0	1	0	1	0	1	0	0	0	0	1	0	1	1	0	0	0	1	1
***	***	131	2022/5/23 10:08:19	1	***	***	***	41	1	***	168	72	2	2	***	200508	1	1	0	0	0	0	0	0	1	0	0	0	0	0	0	0	0	1	0	1	0	0	0	0	1	0	1	1	0	0	0	1	1
***	***	132	2022/5/23 10:10:56	1	***	***	***	40	1	***	174	68	2	2	***	199908	0	0	0	1	0	0	0	0	1	0	0	0	0	0	0	0	1	0	0	0	0	0	0	0	1	0	1	1	0	0	0	1	1
***	***	133	2022/5/23 10:14:44	1	***	***	***	23	1	***	182	66	2	3	***	202009	0	1	0	0	0	0	0	0	1	0	0	0	0	0	0	1	0	0	0	0	0	0	0	0	1	0	1	1	0	0	0	1	1
***	***	134	2022/5/23 10:15:42	1	***	***	***	28	1	***	170	81	2	2	***	201906	0	1	1	0	0	0	0	0	1	0	0	0	0	0	0	0	0	1	0	1	0	0	0	0	1	0	1	1	0	0	0	1	1
***	***	135	2022/5/23 10:16:47	1	***	***	***	33	1	***	172	60	2	3	***	200801	1	0	0	0	0	0	0	0	0	0	0	0	0	0	1	0	0	1	0	1	0	0	0	0	1	0	1	1	0	0	0	1	1
***	***	136	2022/5/23 10:19:05	1	***	***	***	52	1	***	173	73	2	3	***	199308	1	0	0	0	0	0	0	0	1	0	0	0	0	0	0	0	1	0	0	0	0	0	0	0	1	0	1	1	0	0	0	1	1
***	***	137	2022/5/23 10:19:46	1	***	***	***	35	1	***	168	62	2	3	***	200511	0	1	0	0	0	0	0	0	1	0	0	0	0	0	0	0	1	0	0	0	0	0	0	0	1	0	1	1	0	0	0	1	1
***	***	138	2022/5/23 10:21:18	1	***	***	***	42	1	***	165	83	2	3	***	201311-	0	0	0	0	0	0	0	1	0	0	0	0	0	0	1	0	0	0	0	0	0	0	0	1	1	0	0	1	0	0	0	1	0
***	***	139	2022/5/23 10:25:37	1	***	***	***	39	1	***	177	95	2	2	***	201811	0	1	0	0	0	0	0	0	0	0	1	0	0	0	0	0	0	1	0	1	0	0	0	0	1	0	1	1	0	0	0	1	1
***	***	140	2022/5/23 10:26:22	1	***	***	***	43	1	***	170	80	2	2	***	200610	1	1	0	0	0	0	0	0	1	0	0	0	0	0	0	0	0	1	0	0	0	0	0	0	1	0	1	1	0	0	0	1	1
***	***	141	2022/5/23 10:27:59	1	***	***	***	45	1	***	173	72	2	2	***	1999	1	0	0	0	0	0	0	0	1	0	0	0	0	0	0	0	0	1	0	1	0	0	0	0	1	1	1	1	0	0	0	1	1
***	***	142	2022/5/23 10:29:14	1	***	***	***	46	1	***	174	65	2	2	***	200709	1	0	0	0	0	0	0	0	0	1	1	0	0	0	0	0	1	0	0	0	0	0	0	0	1	0	1	1	0	0	0	1	1
***	***	143	2022/5/23 10:31:39	1	***	***	***	32	1	***	170	65	2	2	***	201805	1	0	0	0	0	0	0	0	0	0	1	1	0	0	0	0	0	1	0	1	0	0	0	0	1	0	1	1	0	0	0	1	1
***	***	144	2022/5/23 10:36:03	1	***	***	***	54	1	***	175	70	2	2	***	199612	1	0	0	1	0	0	0	0	1	0	0	0	0	0	0	0	1	0	0	0	0	0	0	0	1	0	1	1	0	0	0	1	1
***	***	145	2022/5/23 10:38:08	1	***	***	***	35	1	***	173	75	2	3	***	200603	1	1	1	1	0	0	0	0	1	0	0	0	0	0	0	0	1	0	0	0	0	0	0	0	1	0	1	1	0	0	0	1	1
***	***	146	2022/5/23 10:42:08	1	***	***	***	41	1	***	178	72.5	2	2	***	200012	0	1	0	0	0	0	0	0	1	0	0	0	0	0	0	0	1	0	0	0	0	0	0	0	1	0	1	1	0	0	0	1	1
***	***	147	2022/5/23 10:43:07	1	***	***	***	38	1	***	168	73.4	2	2	***	200001	1	0	0	0	0	0	0	0	1	0	0	0	0	0	0	0	0	1	0	0	0	0	0	0	1	0	1	1	0	0	0	1	1
***	***	148	2022/5/23 10:44:48	1	***	***	***	43	1	***	162	80	1	3	***	201504	0	0	0	0	0	0	0	1	1	0	0	0	0	0	0	1	1	0	0	1	1	0	0	0	1	0	0	1	0	0	1	1	1
***	***	149	2022/5/23 10:47:08	1	***	***	***	45	1	***	168	70	2	3	***	202009	0	0	0	0	0	0	0	1	0	0	0	0	0	0	1	1	0	0	0	0	0	0	0	0	1	0	0	1	1	0	0	1	1
***	***	150	2022/5/23 10:49:05	1	***	***	***	45	1	***	167	59	2	2	***	200306	1	0	0	0	0	0	0	0	1	0	0	0	0	0	0	0	0	0	0	0	1	0	0	0	1	0	1	1	0	0	0	1	1
***	***	151	2022/5/23 10:49:50	1	***	***	***	43	2	***	168	60	2	3	***	200002-	1	1	1	0	0	0	0	0	1	0	0	0	0	0	0	0	0	1	0	1	0	0	0	0	1	0	1	1	0	0	0	1	1
***	***	152	2022/5/23 10:56:02	1	***	***	***	47	1	***	170	80	2	2	***	199810	1	0	0	0	0	0	0	0	1	0	0	0	0	0	0	1	0	1	0	1	0	0	0	0	1	0	1	1	0	0	0	1	1
***	***	153	2022/5/23 10:57:19	1	***	***	***	49	1	***	165	65	2	1	***	199905	1	0	0	0	0	0	0	0	1	0	0	0	0	0	0	0	1	0	0	0	0	0	0	0	1	0	1	1	0	0	0	1	1
***	***	154	2022/5/23 10:58:13	1	***	***	***	41	1	***	173	83	2	2	***	201807	1	0	0	0	0	0	0	0	0	1	0	0	0	0	0	1	0	1	0	0	0	0	0	0	1	0	1	1	0	0	0	1	1
***	***	155	2022/5/23 11:00:41	1	***	***	***	48	1	***	170	70	2	2	***	2012	1	0	0	0	0	0	0	0	1	0	0	0	0	0	0	0	0	1	0	1	0	0	0	0	1	0	1	1	0	0	0	1	1
***	***	156	2022/5/23 11:02:18	1	***	***	***	48	1	***	165	62.3	2	3	***	199410	1	1	1	1	0	0	0	0	1	0	0	0	0	0	0	1	1	1	1	1	1	0	0	0	1	0	1	1	0	0	0	1	1
***	***	157	2022/5/23 11:06:12	1	***	***	***	51	1	***	171	84	2	2	***	200006	1	0	0	0	0	0	0	0	1	0	0	0	0	0	0	0	1	0	0	0	0	0	0	0	1	0	1	1	0	0	0	1	1
***	***	158	2022/5/23 11:06:19	1	***	***	***	38	1	***	171	60	2	2	***	200508	1	1	1	1	0	0	0	0	1	0	0	0	0	0	0	1	0	1	0	0	0	0	0	0	1	0	1	1	0	0	0	1	1
***	***	159	2022/5/23 11:07:57	1	***	***	***	40	1	***	183	92.5	2	2	***	2018	1	0	0	0	0	0	0	0	0	0	0	0	1	0	0	0	0	1	0	0	0	0	0	0	1	0	1	1	0	0	0	1	1
***	***	160	2022/5/23 11:13:03	1	***	***	***	31	1	***	170	72	2	3	***	201604	1	0	0	0	0	0	0	0	0	1	0	0	0	0	0	1	0	1	0	0	0	0	0	0	1	0	1	1	0	0	0	1	1
***	***	161	2022/5/23 11:13:27	1	***	***	***	36	1	***	171	60	2	3	***	2009	0	1	0	0	0	0	0	0	1	0	0	0	0	0	0	1	0	1	0	0	0	0	0	0	1	0	1	1	0	0	0	1	1
***	***	162	2022/5/23 11:14:36	1	***	***	***	43	1	***	165	72	2	2	***	201710	1	0	0	0	0	1	0	0	1	0	0	0	0	0	0	0	0	1	0	0	0	0	0	0	1	0	1	1	0	0	0	1	1
***	***	163	2022/5/23 11:16:42	1	***	***	***	35	2	***	170	84	2	2	***	201109	1	0	0	0	0	0	0	0	0	0	0	0	0	0	1	0	0	1	0	1	0	0	0	0	1	0	1	1	0	0	0	1	1
***	***	164	2022/5/23 11:18:38	1	***	***	***	40	1	***	183	90	2	2	***	201002-	1	0	0	0	0	0	0	0	1	0	1	0	1	0	0	0	0	1	0	1	0	0	0	0	1	0	1	1	0	0	0	1	1
***	***	165	2022/5/24 8:48:28	1	***	***	***	27	2	***	175	63	2	2	***	20210308	0	0	0	0	0	0	0	1	0	0	0	0	0	0	1	0	1	0	0	0	0	0	0	0	1	0	0	1	0	0	0	1	0
***	***	166	2022/5/24 8:49:21	1	***	***	***	37	1	***	170	72	2	2	***	200412	1	0	0	0	0	0	0	0	1	0	0	0	0	0	0	0	0	1	0	1	0	0	0	0	1	0	1	1	0	0	0	1	1
***	***	167	2022/5/24 8:52:49	1	***	***	***	40	1	***	170	85	2	2	***	201003-20220524	1	0	0	0	0	0	0	0	0	1	0	0	0	0	0	0	0	0	1	1	0	0	0	0	1	1	1	1	0	0	0	1	1
***	***	168	2022/5/24 8:58:07	1	***	***	***	40	1	***	175	65	2	3	***	201611	1	0	0	0	0	0	0	0	1	0	0	0	0	0	0	0	0	0	0	0	0	1	0	0	1	0	1	1	0	0	0	1	1
***	***	169	2022/5/24 8:59:50	1	***	***	***	0	2	***	158	62	2	2	***	200012	0	1	0	0	0	0	0	0	1	0	0	0	0	0	0	0	0	1	0	1	0	0	0	0	1	0	1	1	0	0	0	1	1
***	***	170	2022/5/24 9:04:30	1	***	***	***	27	1	***	170	56	2	3	***	200801	0	0	0	0	0	0	0	1	0	0	0	0	0	0	1	0	0	0	0	0	0	0	0	1	1	0	0	0	0	0	0	1	0
***	***	171	2022/5/24 9:07:32	1	***	***	***	37	1	***	165	65	2	2	***	201803	1	0	0	0	0	0	0	0	0	0	0	0	0	0	1	1	0	1	0	0	0	0	0	0	1	0	1	1	0	0	0	1	1
***	***	172	2022/5/24 9:13:53	1	***	***	***	38	1	***	165	70	2	2	***	200202-202205	1	1	1	1	0	0	0	0	1	0	0	0	0	0	0	1	0	0	0	0	0	0	0	0	1	1	1	1	0	0	0	1	1
***	***	173	2022/5/24 9:14:57	1	***	***	***	38	1	***	170	60	2	2	***	201908-	1	0	0	0	0	0	0	0	0	1	1	0	0	0	0	1	0	1	0	0	0	0	0	0	1	0	1	1	0	0	0	1	1
***	***	174	2022/5/24 9:17:30	1	***	***	***	36	1	***	180	86	2	3	***	2006	1	0	0	0	0	0	0	0	0	0	1	0	0	0	0	1	0	1	0	0	0	0	0	0	1	0	0	1	0	0	0	1	0
***	***	175	2022/5/24 9:22:48	1	***	***	***	47	1	***	165	56	2	2	***	200709	1	1	1	1	0	0	0	0	1	0	0	0	0	0	0	1	1	0	0	0	0	0	0	0	1	1	1	1	0	0	0	1	1
***	***	176	2022/5/24 9:26:00	1	***	***	***	37	2	***	158	55	2	2	***	201009	1	0	0	0	0	0	0	0	0	0	0	0	0	0	1	0	0	1	0	0	0	0	0	0	1	0	0	1	0	0	0	1	0
***	***	177	2022/5/24 9:28:35	1	***	***	***	54	1	***	173	65	2	2	***	201109-202205	0	1	0	0	0	0	0	0	1	0	0	0	0	0	0	1	0	0	0	0	0	0	0	0	1	1	1	1	0	0	0	1	1
***	***	178	2022/5/24 9:32:46	1	***	***	***	32	2	***	170	75	2	2	***	202006	0	1	0	0	0	0	0	0	0	0	1	0	0	0	0	0	0	1	0	0	0	0	0	0	1	0	0	1	0	0	0	1	0
***	***	179	2022/5/24 9:33:22	1	***	***	***	49	1	***	174	81	2	2	***	199707	1	0	0	0	0	0	0	0	1	0	0	0	0	0	0	0	0	1	0	1	0	0	0	0	1	0	1	1	0	0	0	1	1
***	***	180	2022/5/24 9:37:12	1	***	***	***	23	1	***	160	45	2	3	***	201909	0	0	0	0	0	0	0	1	0	0	0	0	0	0	1	0	0	0	0	0	0	0	0	1	1	0	0	0	0	0	0	1	0
***	***	181	2022/5/24 9:42:43	1	***	***	***	40	1	***	165	70	2	1	***	201904-202203	0	0	0	0	0	0	0	1	0	1	0	0	0	1	0	1	0	1	0	0	0	0	0	0	1	0	1	1	0	0	0	1	1
***	***	182	2022/5/24 9:43:30	1	***	***	***	31	1	***	168	66	2	2	***	201902	0	0	0	0	0	1	0	0	0	0	0	0	0	0	1	0	1	0	0	0	0	0	0	0	1	0	0	1	0	0	0	1	0
***	***	183	2022/5/24 9:46:01	1	***	***	***	37	1	***	175	60	2	2	***	200406	1	0	0	0	0	0	0	0	1	0	0	0	0	0	0	1	0	1	0	1	0	0	0	0	1	1	1	1	0	0	0	1	1
***	***	184	2022/5/24 9:50:28	1	***	***	***	38	1	***	167	65	2	2	***	2018	1	1	1	1	0	0	0	0	1	0	0	0	0	0	0	1	0	0	0	0	0	0	0	0	1	0	0	1	0	0	0	1	0
***	***	185	2022/5/24 9:50:57	1	***	***	***	35	1	***	165	72	2	1	***	200707	1	1	1	1	0	0	0	0	1	1	1	1	1	1	0	0	1	0	0	0	0	0	0	0	1	1	1	1	0	0	0	1	1
***	***	186	2022/5/24 9:53:15	1	***	***	***	22	1	***	170	55	2	1	***	202009	1	0	0	0	0	0	0	0	1	0	0	0	0	0	0	0	0	1	0	0	0	0	0	0	1	0	1	1	0	0	0	1	1
***	***	187	2022/5/24 9:57:05	1	***	***	***	38	1	***	170	70	2	2	***	200912-202205	1	0	1	0	0	0	0	0	1	0	0	0	0	0	0	1	1	0	0	0	0	0	0	0	1	1	1	1	0	0	0	1	1
***	***	188	2022/5/24 9:57:14	1	***	***	***	37	1	***	171	74	2	3	***	2000	1	1	1	0	0	0	0	0	1	0	0	0	0	0	0	0	1	0	0	0	0	0	0	0	1	0	1	1	0	0	0	1	0
***	***	189	2022/5/24 9:57:38	1	***	***	***	36	1	***	164	78	2	3	***	201108	1	0	0	0	0	0	0	0	1	0	0	0	0	0	0	0	0	1	0	0	0	0	0	0	1	0	1	1	0	0	0	1	1
***	***	190	2022/5/24 10:04:55	1	***	***	***	35	1	***	160	60	2	3	***	202006	0	0	0	0	0	0	0	1	1	0	0	0	0	0	0	0	1	0	0	0	0	0	0	0	1	0	1	1	0	0	0	1	0
***	***	191	2022/5/24 10:05:20	1	***	***	***	24	1	***	175	83	2	2	***	202103	0	1	0	0	0	0	0	0	1	0	0	0	0	0	0	0	0	1	0	0	0	0	0	0	1	0	1	1	0	0	0	1	1
***	***	192	2022/5/24 10:12:12	1	***	***	***	48	1	***	176	70	2	2	***	199905-202205	1	0	0	0	0	0	0	0	1	0	0	0	0	0	0	1	1	0	0	0	0	0	0	0	1	1	1	1	0	0	0	1	1
***	***	193	2022/5/24 10:15:49	1	***	***	***	22	1	***	172	50	2	2	***	201908	1	0	0	0	0	0	0	0	1	0	0	0	0	0	0	0	0	1	0	0	0	0	0	0	1	1	1	1	0	0	0	1	1
***	***	194	2022/5/24 10:16:31	1	***	***	***	52	2	***	162	75	2	3	***	199910	0	0	0	1	0	0	0	0	1	0	0	0	0	0	0	1	0	0	0	0	0	0	0	0	1	0	1	1	0	0	0	1	0
***	***	195	2022/5/24 10:17:38	1	***	***	***	46	2	***	163	70	2	2	***	200209	1	0	0	0	0	0	0	0	0	0	1	0	0	0	0	0	1	0	0	0	0	0	0	0	1	0	1	1	0	0	0	1	1
***	***	196	2022/5/24 10:18:10	1	***	***	***	41	1	***	170	70	2	2	***	200308	1	0	0	0	0	0	0	0	1	0	0	0	0	0	0	0	0	1	0	0	0	0	0	0	1	0	1	1	0	0	0	1	1
***	***	197	2022/5/24 10:21:27	1	***	***	***	50	1	***	160	68	2	2	***	200910-202205	0	0	0	0	0	0	0	1	1	0	0	0	0	0	0	1	1	0	0	0	0	0	0	0	1	1	1	1	0	0	0	1	1
***	***	198	2022/5/24 10:22:49	1	***	***	***	45	1	***	154	60	2	1	***	2011	0	1	0	0	0	0	0	0	0	0	0	0	0	0	1	0	0	0	0	0	0	0	0	1	0	0	0	1	0	0	0	1	0
***	***	199	2022/5/24 10:26:09	1	***	***	***	43	2	***	167	65	2	2	***	201210-	1	1	1	0	0	0	0	0	1	1	1	1	1	1	0	0	1	0	0	0	0	0	0	0	1	0	1	1	0	0	0	1	1
***	***	200	2022/5/24 10:29:22	1	***	***	***	41	1	***	180	90	2	2	***	201904	1	1	0	0	0	0	0	0	1	1	1	1	1	1	0	0	0	1	0	1	0	0	0	0	1	0	1	1	0	0	0	1	1
***	***	201	2022/5/24 10:48:23	1	***	***	***	44	1	***	170	59	2	3	***	200709-	1	1	1	0	0	0	0	0	1	0	0	0	0	0	0	0	1	0	0	0	0	0	0	0	1	1	1	1	0	0	0	1	1
***	***	202	2022/5/24 10:49:24	1	***	***	***	49	1	***	165	50	1	1	***	2013	1	0	0	0	0	0	0	0	1	0	0	0	0	0	0	0	1	0	0	0	0	0	0	0	1	0	1	1	0	0	0	1	0
***	***	203	2022/5/24 10:49:54	1	***	***	***	39	1	***	172	80	1	2	***	200910-202205	1	1	1	1	0	0	0	0	1	0	0	0	0	0	0	1	1	1	1	1	1	0	0	0	1	1	1	1	0	0	0	1	1
***	***	204	2022/5/24 11:01:59	1	***	***	***	33	1	***	172	60	2	2	***	201507	1	0	0	0	0	0	0	0	1	0	0	0	0	0	0	0	1	0	1	0	0	0	1	0	1	1	1	1	0	0	0	1	1
***	***	205	2022/5/24 11:13:47	1	***	***	***	35	1	***	175	70	2	2	***	202010	1	0	0	0	0	0	0	0	0	1	0	0	0	0	0	0	1	0	0	0	0	0	0	0	1	0	1	1	0	0	0	1	1
***	***	206	2022/5/25 8:56:30	1	***	***	***	26	2	***	160	52.5	1	2	***	201910	0	1	0	0	0	0	0	0	1	0	0	0	0	0	0	1	0	1	0	0	0	0	0	0	1	0	1	1	0	0	0	1	1
***	***	207	2022/5/25 9:01:43	1	***	***	***	37	1	***	166	60	2	2	***	200912	1	0	0	0	0	0	0	0	1	0	0	0	0	0	0	0	1	0	0	0	0	0	0	0	1	0	1	1	0	0	0	1	1
***	***	208	2022/5/25 9:07:55	1	***	***	***	50	1	***	170	65	2	2	***	200610	1	0	0	0	0	0	0	0	0	0	1	0	0	0	1	0	0	1	0	1	0	0	0	0	1	0	1	1	0	0	0	1	1
***	***	209	2022/5/25 9:11:56	1	***	***	***	44	1	***	168	82	2	3	***	199710	1	1	1	1	0	0	0	0	1	0	0	0	0	0	0	0	1	0	0	0	0	0	0	0	1	1	1	1	0	0	0	1	1
***	***	210	2022/5/25 9:13:57	1	***	***	***	34	1	***	161	75	2	2	***	202003	1	0	0	0	0	0	1	0	1	1	0	0	0	0	0	0	0	1	0	1	0	0	0	0	1	0	1	1	0	0	0	1	1
***	***	211	2022/5/25 9:43:38	1	***	***	***	45	1	***	166	65	1	3	***	199810	1	1	1	1	0	0	0	0	1	0	0	0	0	0	0	1	1	1	1	1	1	0	0	0	1	0	1	1	0	0	0	1	1
***	***	212	2022/5/25 9:44:46	1	***	***	***	43	1	***	165	65	2	3	***	200010	1	0	0	0	0	0	0	0	1	0	0	0	0	0	0	1	0	0	0	0	0	0	0	0	1	1	1	1	0	0	0	1	1
***	***	213	2022/5/25 9:46:34	1	***	***	***	46	1	***	165	75	2	2	***	201906	0	0	0	0	0	0	1	1	1	0	0	0	0	0	0	0	1	0	0	0	0	0	0	0	1	0	1	1	0	0	0	1	1
***	***	214	2022/5/25 10:07:33	1	***	***	***	43	1	***	161	85	2	2	***	201202	0	1	0	0	0	0	0	0	1	0	0	0	0	0	0	0	0	1	0	0	0	0	0	0	1	0	1	1	0	0	0	1	0
***	***	215	2022/5/25 10:10:03	1	***	***	***	45	2	***	175	70	2	2	***	201903	1	0	0	0	0	0	0	0	0	0	0	0	0	0	1	0	1	0	0	0	0	0	0	0	1	0	1	1	0	0	0	1	1
***	***	216	2022/5/25 10:20:45	1	***	***	***	32	1	***	168	70	2	4	***	201408	0	1	1	1	0	0	1	0	1	0	1	0	0	0	0	0	0	1	0	0	0	0	0	0	1	0	1	1	0	0	0	1	1
***	***	217	2022/5/25 10:27:51	1	***	***	***	38	1	***	175	80	2	3	***	200111	1	0	0	0	0	0	0	0	0	1	1	0	0	0	0	0	0	1	0	1	0	0	0	0	1	0	1	1	0	0	0	1	1
***	***	218	2022/5/25 11:14:12	1	***	***	***	35	2	***	162	75	2	2	***	201803	0	1	0	0	0	0	0	0	1	0	0	0	0	0	0	0	1	0	1	0	0	0	0	0	0	0	1	1	0	0	0	1	1
***	***	219	2022/5/25 11:17:33	1	***	***	***	43	1	***	172	75	2	2	***	200407	1	0	0	0	0	0	0	0	1	0	0	0	0	0	0	0	0	0	0	0	1	0	0	0	1	0	1	1	0	0	0	1	1
***	***	220	2022/5/25 11:28:18	1	***	***	***	33	1	***	150	70	2	2	***	200910	0	0	0	1	0	0	0	0	1	0	0	0	0	0	0	0	1	0	0	0	0	0	0	0	0	0	1	1	1	0	0	1	1
***	***	221	2022/5/26 9:23:23	1	***	***	***	48	1	***	160	70	2	2	***	201808	0	0	1	0	0	0	0	0	0	0	0	0	0	0	1	1	0	0	0	0	0	0	0	0	1	0	1	1	0	0	0	1	1
***	***	222	2022/5/26 9:28:55	1	***	***	***	37	1	***	173	78	2	3	***	201709	1	0	0	0	0	0	0	1	0	1	0	0	0	0	0	0	0	1	0	0	0	0	0	0	1	0	1	1	0	0	0	1	1
***	***	223	2022/5/26 9:30:33	1	***	***	***	37	1	***	165	67	2	2	***	201809	1	0	0	0	0	0	0	0	0	1	0	0	0	0	0	0	0	1	0	0	0	0	0	0	1	0	1	1	0	0	0	1	1
***	***	224	2022/5/26 9:31:19	1	***	***	***	38	1	***	168	72.5	2	2	***	200910	0	0	0	0	1	0	0	0	0	0	0	0	0	0	1	1	0	0	0	0	0	0	0	0	1	1	1	1	0	0	0	1	1
***	***	225	2022/5/26 9:34:27	1	***	***	***	43	1	***	165	65	2	2	***	201005-	0	0	0	0	0	0	0	1	1	0	0	0	0	0	1	0	0	1	0	0	0	0	0	0	1	0	1	1	0	0	0	1	1
***	***	226	2022/5/26 9:39:01	1	***	***	***	49	1	***	163	64	2	2	***	1998	1	0	0	0	0	0	0	0	1	0	0	0	0	0	0	0	0	0	0	1	0	0	0	0	1	0	1	1	0	0	0	1	1
***	***	227	2022/5/26 9:41:57	1	***	***	***	28	1	***	170	63	2	3	***	201804-202204	1	0	0	0	0	0	0	0	0	1	0	0	0	0	0	1	0	0	0	0	0	0	0	0	1	0	1	1	0	0	0	1	1
***	***	228	2022/5/26 9:43:14	1	***	***	***	52	1	***	168	60	2	2	***	201110	0	0	0	0	1	0	0	0	1	0	0	0	0	0	0	0	0	1	0	0	0	0	0	0	1	1	1	1	0	0	0	1	1
***	***	229	2022/5/26 9:50:17	1	***	***	***	44	1	***	170	70	2	2	***	200707	0	0	0	0	0	0	0	1	0	0	0	0	0	0	1	0	0	1	0	0	0	0	0	0	1	0	1	1	0	0	0	1	1
***	***	230	2022/5/26 9:55:51	1	***	***	***	37	1	***	170	67	2	3	***	200211	0	0	0	0	0	0	0	1	0	0	0	0	0	0	1	0	0	0	0	0	0	0	0	1	1	0	0	1	0	0	0	1	1
***	***	231	2022/5/26 10:03:07	1	***	***	***	38	1	***	171	80	2	3	***	200909	0	0	0	0	0	0	0	1	1	0	0	0	0	0	0	0	0	1	0	0	0	0	0	0	1	0	1	1	0	0	0	1	1
***	***	232	2022/5/26 10:07:53	1	***	***	***	48	1	***	163	70	2	2	***	201201	0	0	0	0	0	0	0	1	0	0	0	0	0	0	1	0	0	1	0	0	0	0	0	0	1	0	0	1	0	1	0	1	1
***	***	233	2022/5/26 10:10:55	1	***	***	***	35	1	***	165	66	2	2	***	200604	1	0	0	0	0	0	0	0	0	1	0	1	0	0	0	1	0	0	0	0	0	0	0	0	1	0	1	1	0	0	0	1	1
***	***	234	2022/5/26 10:15:06	1	***	***	***	43	1	***	165	65	2	3	***	201010	1	0	0	0	0	0	1	0	0	0	0	1	0	0	0	0	0	1	0	0	0	0	0	0	1	1	1	1	0	0	0	1	1
***	***	235	2022/5/26 10:22:21	1	***	***	***	22	1	***	170	80	2	3	***	202009	0	0	0	0	0	0	0	1	0	0	0	0	0	0	1	0	0	1	0	0	0	0	0	0	1	0	0	1	0	0	0	1	1
***	***	236	2022/5/26 10:23:34	1	***	***	***	42	1	***	175	65	1	3	***	201008	0	0	0	0	0	0	0	1	0	0	0	0	0	0	1	0	0	1	0	0	0	0	0	0	1	0	1	1	0	0	1	1	1
***	***	237	2022/5/26 10:23:49	1	***	***	***	43	1	***	165	65	2	2	***	2017	0	0	0	0	0	0	1	0	0	0	0	0	0	0	1	0	0	1	0	0	0	0	0	0	1	0	1	1	0	0	0	1	1
***	***	238	2022/5/26 10:30:31	1	***	***	***	53	1	***	168	62.5	2	3	***	201210-	0	0	0	0	0	0	0	1	1	0	0	0	0	0	0	1	0	0	0	0	0	0	0	0	1	0	1	1	0	0	0	1	1
***	***	239	2022/5/26 10:45:24	1	***	***	***	40	1	***	170	68	2	3	***	200212	0	0	0	0	0	0	0	1	0	0	0	0	0	0	1	0	0	1	0	0	0	0	0	0	1	0	0	1	0	0	0	1	1
***	***	240	2022/5/26 10:49:22	1	***	***	***	35	1	***	160	73.5	2	2	***	201702	1	0	0	0	0	0	0	0	0	1	0	0	0	0	0	0	0	1	0	0	0	0	0	0	1	1	1	1	0	0	0	1	1
***	***	241	2022/5/26 10:53:48	1	***	***	***	42	1	***	170	69	2	3	***	200702-	1	0	0	0	0	0	0	0	0	1	0	0	0	0	0	1	0	1	0	0	0	0	0	0	1	1	1	1	0	0	0	1	1
***	***	242	2022/5/26 10:53:54	1	***	***	***	48	1	***	176	87	2	2	***	2022	0	0	0	0	0	0	0	1	0	0	0	0	0	0	1	1	0	0	0	0	0	0	0	0	1	0	1	1	0	0	0	1	1
***	***	243	2022/5/27 9:39:04	1	***	***	***	38	1	***	160	53	2	3	***	202103-	1	0	0	0	0	0	0	0	0	1	0	0	0	0	0	0	1	0	0	0	0	0	0	0	1	0	0	1	0	0	0	1	1
***	***	244	2022/5/27 9:46:29	1	***	***	***	49	1	***	168	75	1	2	***	202109	1	0	0	0	0	0	0	0	1	0	0	0	0	0	0	0	1	0	0	0	0	0	0	0	1	0	1	1	0	0	0	1	1
***	***	245	2022/5/27 9:46:57	1	***	***	***	51	1	***	170	68	2	2	***	201310	1	1	1	1	1	1	1	0	1	0	0	0	0	0	0	0	0	0	0	0	1	0	0	0	1	0	1	1	0	0	0	1	1
***	***	246	2022/5/27 9:52:47	1	***	***	***	48	1	***	170	68.5	2	1	***	199807	1	0	1	0	0	0	0	0	0	0	0	0	0	0	1	0	1	0	0	0	0	0	0	0	1	0	1	1	0	0	0	1	1
***	***	247	2022/5/27 9:55:22	1	***	***	***	43	1	***	170	65	2	2	***	201007-	1	0	0	1	0	0	0	0	1	0	0	0	0	0	0	0	1	0	0	0	0	0	0	0	1	1	1	1	0	0	0	1	1
***	***	248	2022/5/27 10:02:12	1	***	***	***	50	1	***	170	75	2	2	***	201205	0	0	0	1	0	0	0	0	1	0	0	0	0	0	0	0	1	0	0	0	0	0	0	0	1	0	1	1	0	0	0	1	1
***	***	249	2022/5/27 10:02:36	1	***	***	***	48	1	***	160	75	2	2	***	200910	1	0	0	0	0	0	1	0	1	0	0	0	0	0	0	0	1	0	1	0	1	0	0	0	1	0	1	1	0	0	0	1	1
***	***	250	2022/5/27 10:02:46	1	***	***	***	38	1	***	165	78	2	3	***	200110-	1	0	0	0	0	0	0	0	0	1	1	0	1	1	0	1	1	1	0	1	0	0	0	0	1	0	1	1	0	0	0	1	1
***	***	251	2022/5/27 10:03:03	1	***	***	***	37	1	***	169	69	2	2	***	200702	1	0	0	0	0	0	0	0	0	1	0	0	0	0	0	0	1	0	0	0	0	0	0	0	1	0	1	1	0	0	0	1	1
***	***	252	2022/5/27 10:08:05	1	***	***	***	46	1	***	165	55	2	2	***	200602	1	1	1	1	1	0	1	0	1	0	0	0	0	0	0	0	1	1	0	0	0	0	0	0	1	0	1	1	0	0	0	1	1
***	***	253	2022/5/27 10:09:53	1	***	***	***	52	1	***	160	54	2	1	***	2012	0	1	0	0	0	0	0	0	1	0	0	0	0	0	0	0	1	0	0	0	0	0	0	0	1	0	1	1	0	0	0	1	1
***	***	254	2022/5/27 10:13:09	1	***	***	***	47	1	***	170	70	2	2	***	200805-	1	0	0	0	0	0	0	0	0	0	0	0	0	1	0	0	1	0	0	0	0	0	0	0	1	0	1	1	0	0	0	1	1
***	***	255	2022/5/27 10:16:10	1	***	***	***	35	1	***	175	90	2	3	***	200906	1	0	0	0	0	0	0	0	0	1	0	0	0	0	0	0	1	0	0	0	0	0	0	0	1	0	1	1	0	0	0	1	1
***	***	256	2022/5/27 10:16:45	1	***	***	***	42	1	***	175	80	2	3	***	200003	1	1	1	1	0	0	0	0	1	0	0	0	0	0	0	0	1	0	0	0	0	0	0	0	1	0	1	1	0	0	0	1	1
***	***	257	2022/5/27 10:16:49	1	***	***	***	44	1	***	172	72	2	2	***	199909	1	1	1	0	0	0	1	0	1	0	0	0	0	0	0	0	1	0	0	0	1	0	0	0	1	0	1	1	1	0	0	1	1
***	***	258	2022/5/27 10:24:14	1	***	***	***	43	1	***	171	82	2	2	***	200209	1	0	0	0	0	0	0	0	1	0	0	0	0	0	0	1	0	0	0	1	0	0	0	0	1	0	1	1	0	0	0	1	1
***	***	259	2022/5/27 10:26:53	1	***	***	***	30	1	***	170	56	2	3	***	201507	1	0	0	0	0	0	0	0	1	0	0	0	0	0	0	0	1	0	0	0	0	0	0	0	1	0	1	1	0	0	0	1	1
***	***	260	2022/5/27 10:27:40	1	***	***	***	50	1	***	165	65	2	2	***	199408	1	1	1	1	0	0	0	0	1	0	0	0	0	0	0	0	1	0	0	0	0	0	0	0	1	0	1	1	0	0	0	1	1
***	***	261	2022/5/27 10:31:18	1	***	***	***	46	1	***	176	70	2	2	***	200001-	1	0	0	0	0	0	0	0	1	1	1	1	1	1	0	1	1	1	0	1	0	0	1	0	1	1	1	1	0	0	0	1	1
***	***	262	2022/5/27 10:32:14	1	***	***	***	21	1	***	176	70	2	2	***	201808	1	0	0	1	0	0	0	0	0	1	0	0	0	0	0	0	1	0	0	0	0	0	0	0	1	0	1	1	0	0	0	1	1
***	***	263	2022/5/27 10:35:53	1	***	***	***	40	1	***	168	80	2	2	***	202011	1	0	0	0	0	0	0	0	0	1	0	0	0	0	0	0	1	0	0	0	0	0	0	0	1	0	1	1	0	0	0	1	1
***	***	264	2022/5/27 10:38:23	1	***	***	***	37	1	***	170	65	2	2	***	200804	1	1	1	1	0	0	0	0	1	0	0	0	0	0	0	0	1	1	0	0	0	0	0	0	1	0	1	1	0	0	0	1	1
***	***	265	2022/5/27 10:39:15	1	***	***	***	45	1	***	175	78	2	2	***	200610-	1	0	0	0	0	0	0	0	0	1	1	0	0	0	0	0	1	0	0	0	0	0	0	0	1	0	1	1	0	0	0	1	1
***	***	266	2022/5/27 10:42:56	1	***	***	***	28	2	***	172	55	2	2	***	201907	1	0	1	0	0	0	0	0	1	0	0	0	0	0	0	0	1	0	0	0	1	0	0	0	1	0	1	1	0	0	0	1	1
***	***	267	2022/5/27 10:45:38	1	***	***	***	31	1	***	165	56	2	2	***	201508	1	0	0	0	0	0	0	0	0	1	0	0	0	0	0	0	1	0	0	0	0	0	0	0	1	0	1	1	0	0	0	1	1
***	***	268	2022/5/27 10:45:54	1	***	***	***	43	1	***	165	62	2	3	***	199909-	1	1	1	0	0	0	0	0	1	0	0	0	0	0	0	0	1	0	0	0	0	0	0	0	1	0	1	1	0	0	0	1	1
***	***	269	2022/5/27 10:51:29	1	***	***	***	56	1	***	170	80	2	1	***	200705	1	0	1	0	0	0	1	0	1	0	0	0	0	0	0	0	1	0	0	0	1	0	0	0	1	0	1	1	0	0	0	1	1
***	***	270	2022/5/27 10:52:16	1	***	***	***	40	2	***	168	75	2	2	***	200012	1	1	1	1	0	0	0	0	1	0	0	0	0	0	0	0	1	1	0	1	0	0	0	0	1	0	1	1	0	0	0	1	1
***	***	271	2022/5/27 10:56:14	1	***	***	***	46	1	***	169	70	2	3	***	200002	0	0	1	0	0	0	0	0	1	0	0	0	0	0	0	0	1	0	0	0	0	0	0	0	1	0	1	1	0	0	0	1	1
***	***	272	2022/5/27 10:57:03	1	***	***	***	41	1	***	170	80	2	2	***	202103-	1	0	0	0	0	0	0	0	0	0	1	0	0	0	0	0	0	1	0	0	0	0	0	0	1	0	1	1	0	0	0	1	1
***	***	273	2022/5/27 11:04:20	1	***	***	***	42	1	***	175	70	2	2	***	200012	1	0	0	0	0	0	0	0	0	1	1	0	0	0	0	0	1	0	0	0	0	0	0	0	1	0	1	1	0	0	0	1	1
***	***	274	2022/5/27 11:04:22	1	***	***	***	42	1	***	168	75	2	3	***	199809	1	1	1	1	0	0	0	0	1	0	0	0	0	0	0	0	1	0	0	0	0	0	0	0	1	0	1	1	0	0	0	1	1
***	***	275	2022/5/27 11:04:56	1	***	***	***	44	1	***	170	73	1	3	***	20210429-	1	0	0	0	0	0	0	0	0	0	0	0	0	0	1	0	1	0	0	0	0	0	0	0	1	0	1	1	0	0	0	1	1
***	***	276	2022/5/27 11:10:15	1	***	***	***	52	1	***	165	55	2	2	***	20220501	1	1	0	1	0	0	0	0	1	0	0	0	0	0	0	0	1	0	0	0	0	0	0	0	1	0	1	1	0	0	0	1	1
***	***	277	2022/5/27 11:12:43	1	***	***	***	47	1	***	160	70	2	2	***	2011	1	0	0	0	0	0	0	0	1	0	0	0	0	0	0	0	1	0	1	0	1	0	0	0	1	0	1	1	0	0	0	1	1
***	***	278	2022/5/27 11:18:16	1	***	***	***	43	1	***	172	65	2	3	***	202112	0	0	0	1	0	0	0	0	0	0	0	0	0	0	1	0	0	0	0	0	1	0	0	0	1	0	1	1	0	0	0	1	1
***	***	279	2022/5/27 11:23:27	1	***	***	***	47	1	***	174	67	2	3	***	200811-	0	0	0	0	0	0	0	1	0	0	0	0	0	0	1	0	0	0	0	0	0	0	0	1	1	0	1	1	0	0	0	1	0
***	***	280	2022/5/27 11:27:26	1	***	***	***	26	1	***	165	50	2	2	***	202003	0	0	0	0	0	0	0	1	0	0	0	0	0	0	1	0	1	0	0	0	0	0	0	0	0	0	0	1	1	0	0	1	1
***	***	281	2022/5/30 9:30:15	1	***	***	***	40	1	***	178	75	2	2	***	200110	1	1	1	0	0	0	0	0	1	0	0	0	0	0	0	1	1	0	0	0	0	0	0	0	1	0	1	1	0	0	0	1	1
***	***	282	2022/5/30 9:36:37	1	***	***	***	44	1	***	163	52.5	2	3	***	199901	0	1	0	0	0	0	0	0	0	0	0	0	0	0	1	1	0	0	0	0	0	0	0	0	1	1	1	1	0	0	0	1	1
***	***	283	2022/5/30 9:39:34	1	***	***	***	28	1	***	170	70	2	2	***	201201	1	0	0	0	0	1	0	0	1	0	0	0	0	0	0	0	0	0	0	0	0	0	0	1	1	0	1	1	0	0	0	1	1
***	***	284	2022/5/30 9:42:23	1	***	***	***	32	1	***	170	52	2	2	***	201207	1	0	0	0	0	0	0	0	0	1	0	0	0	0	0	1	0	1	0	0	0	0	0	0	1	0	0	1	0	0	0	1	1
***	***	285	2022/5/30 9:46:20	1	***	***	***	49	1	***	175	80	2	1	***	2006	0	0	0	0	0	0	0	1	0	0	0	0	0	0	1	0	0	1	0	0	0	0	0	0	1	0	1	1	0	0	0	1	1
***	***	286	2022/5/30 9:49:38	1	***	***	***	44	1	***	165	61.5	2	2	***	200510-	1	0	0	0	0	0	0	0	0	0	0	0	0	0	1	1	0	1	0	0	0	0	0	0	1	0	0	1	0	0	0	1	0
***	***	287	2022/5/30 9:53:25	1	***	***	***	42	1	***	171	69.5	2	3	***	201910	1	0	0	0	0	0	0	0	0	0	1	0	0	0	0	1	0	1	0	0	0	0	0	0	1	1	1	1	0	1	0	1	1
***	***	288	2022/5/30 9:58:38	1	***	***	***	38	2	***	160	50	2	3	***	200511	1	1	1	1	0	0	0	0	1	0	0	0	0	0	0	0	0	1	0	0	0	0	0	0	1	0	1	1	0	0	0	1	1
***	***	289	2022/5/30 10:01:30	1	***	***	***	39	2	***	170	60	2	1	***	201904	1	0	0	0	0	0	0	1	1	1	1	1	1	1	0	1	0	1	0	0	0	0	0	0	1	0	0	1	0	0	0	1	1
***	***	290	2022/5/30 10:08:41	1	***	***	***	44	1	***	170	64	2	2	***	199801	1	1	1	1	0	1	0	0	1	1	1	1	1	1	0	0	0	1	0	1	0	0	0	0	1	1	1	1	0	0	0	1	1
***	***	291	2022/5/30 10:10:06	1	***	***	***	43	1	***	170	74	2	2	***	200010-	1	1	0	1	0	0	0	0	1	0	0	0	0	0	0	0	0	1	0	1	0	0	0	0	1	0	1	1	0	0	0	1	1
***	***	292	2022/5/30 10:17:43	1	***	***	***	40	2	***	172	70	2	2	***	2007	0	1	0	0	0	0	0	0	0	0	0	0	0	0	1	0	0	1	0	0	0	0	0	0	0	0	1	1	0	0	0	1	1
***	***	293	2022/5/30 10:22:16	1	***	***	***	50	1	***	170	72	2	2	***	199711	1	0	0	0	0	0	0	0	1	0	0	0	0	0	0	1	0	1	0	0	0	0	0	0	1	1	1	1	0	0	0	1	1
***	***	294	2022/5/30 10:22:58	1	***	***	***	41	1	***	165	53	2	2	***	200512	0	1	0	0	0	0	0	0	1	0	0	0	0	0	0	0	0	1	0	0	0	0	0	0	1	0	1	1	0	0	0	1	1
***	***	295	2022/5/30 10:23:39	1	***	***	***	38	1	***	163	70	2	3	***	2007	0	1	0	0	0	0	0	0	1	0	0	0	0	0	0	1	0	0	0	0	0	0	0	0	1	1	1	1	0	0	0	1	1
***	***	296	2022/5/30 10:32:34	1	***	***	***	48	1	***	178	77	2	2	***	201909-	0	1	0	0	0	0	0	0	1	0	0	0	0	0	0	1	0	1	0	0	0	0	0	0	1	0	0	1	0	0	0	1	0
***	***	297	2022/5/30 10:38:04	1	***	***	***	0	1	***	164	65	2	2	***	20020918	0	1	0	0	0	0	0	0	0	0	0	0	0	0	1	1	0	0	0	0	0	0	0	0	1	1	1	1	0	0	0	1	1
***	***	298	2022/5/30 10:49:56	1	***	***	***	36	1	***	170	85	2	2	***	201207	1	0	0	0	0	0	0	0	0	0	0	1	0	0	0	1	0	1	0	0	0	0	0	0	1	1	1	1	0	0	0	1	1
***	***	299	2022/5/30 10:50:47	1	***	***	***	47	1	***	168	55	2	3	***	200003-	1	1	1	0	0	0	0	0	1	0	0	0	0	0	0	0	0	1	0	0	1	0	0	0	1	0	1	1	0	0	0	1	1
***	***	300	2022/5/30 10:51:13	1	***	***	***	35	1	***	168	45	2	2	***	201207	0	1	0	0	0	0	0	0	0	0	1	0	0	0	0	0	0	1	0	1	0	0	0	0	1	0	1	1	0	0	0	1	1
***	***	301	2022/5/30 10:54:00	1	***	***	***	44	1	***	171	65	2	4	***	200509	1	0	0	0	0	0	0	0	1	0	0	0	0	0	0	0	0	1	0	0	0	0	0	0	1	0	1	1	0	0	0	1	1
***	***	302	2022/5/30 10:54:45	1	***	***	***	43	1	***	170	83	2	1	***	2009	1	0	0	0	0	0	0	0	1	0	0	0	0	0	0	0	0	1	0	0	0	0	0	0	1	0	1	0	1	0	0	1	1
***	***	303	2022/5/30 11:02:32	1	***	***	***	40	1	***	167	55	2	2	***	200610	1	0	0	0	0	0	0	0	1	0	0	0	0	0	0	0	0	1	0	1	0	0	0	0	1	1	1	1	0	0	0	1	1
***	***	304	2022/5/30 11:09:31	1	***	***	***	40	1	***	170	80	2	3	***	200908	1	0	0	0	0	0	0	0	0	0	0	0	1	0	0	0	0	1	0	0	0	0	0	0	1	0	1	1	0	0	0	1	1
***	***	305	2022/5/30 11:32:58	1	***	***	***	35	1	***	160	65	2	2	***	200509	1	0	0	0	0	0	0	0	1	0	0	0	0	0	0	0	0	1	0	1	0	0	0	0	1	0	1	1	0	0	0	1	1
***	***	306	2022/5/31 9:10:18	1	***	***	***	26	1	***	160	85	2	2	***	201904	1	0	0	0	0	0	0	0	0	1	0	0	0	0	0	1	0	0	0	0	0	0	0	0	1	0	1	1	0	0	0	1	1
***	***	307	2022/5/31 9:16:11	1	***	***	***	34	1	***	165	83	2	3	***	202105	0	0	0	0	1	0	0	0	0	0	0	0	0	0	1	0	0	1	0	0	0	0	0	0	1	0	1	1	0	0	0	1	1
***	***	308	2022/5/31 9:16:51	1	***	***	***	38	1	***	174	82	2	3	***	201209-	1	0	0	0	0	0	0	0	0	0	0	0	0	0	1	1	0	0	0	0	0	0	0	0	1	0	1	1	0	0	0	1	1
***	***	309	2022/5/31 9:18:41	1	***	***	***	46	1	***	170	85	2	3	***	200012	1	0	0	0	0	0	0	0	1	0	0	0	0	0	0	0	0	1	0	0	0	0	0	0	1	1	1	1	0	0	0	1	1
***	***	310	2022/5/31 9:19:24	1	***	***	***	50	1	***	160	75	2	1	***	200103-202205	1	0	0	0	0	0	0	0	1	0	0	0	0	0	0	0	0	1	0	0	0	0	0	0	1	1	1	1	0	0	0	1	0
***	***	311	2022/5/31 9:39:37	1	***	***	***	36	1	***	165	62.5	2	4	***	200410	1	1	0	1	0	0	0	0	1	0	0	0	0	0	0	0	0	1	0	0	0	0	0	0	1	0	1	1	0	0	0	1	1
***	***	312	2022/5/31 9:39:47	1	***	***	***	36	1	***	165	60	2	4	***	201208-	1	0	0	0	0	0	0	0	0	0	1	0	0	0	0	0	0	1	0	0	0	0	0	0	1	0	1	1	0	0	0	1	1
***	***	313	2022/5/31 9:40:45	1	***	***	***	50	1	***	160	52.5	2	2	***	200907-2013	1	0	0	0	0	0	0	0	0	0	0	0	0	0	1	0	0	1	0	0	0	0	0	0	1	0	1	1	0	0	0	1	1
***	***	314	2022/5/31 9:44:13	1	***	***	***	37	1	***	167	84.5	2	3	***	201005-202205	0	1	0	0	0	0	0	0	0	1	0	0	0	0	0	0	0	1	0	0	0	0	0	0	1	0	1	1	0	0	0	1	0
***	***	315	2022/5/31 9:45:15	1	***	***	***	42	1	***	160	60	2	2	***	201008	1	0	0	0	0	0	0	0	1	0	0	0	0	0	0	0	0	1	0	0	0	0	0	0	1	1	1	1	0	0	0	1	1
***	***	316	2022/5/31 9:48:05	1	***	***	***	47	1	***	164	70	2	2	***	199808	1	0	0	0	0	0	0	0	1	0	0	0	0	0	0	0	0	1	0	0	0	0	0	0	1	0	1	1	0	0	0	1	1
***	***	317	2022/5/31 9:48:09	1	***	***	***	42	1	***	160	60	2	2	***	201303	1	1	1	1	0	0	1	0	1	0	0	0	0	0	0	0	0	1	0	0	0	0	0	0	1	0	1	1	0	0	0	1	1
***	***	318	2022/5/31 9:54:40	1	***	***	***	55	1	***	165	65	2	3	***	202005-	0	0	0	0	0	1	0	0	0	0	0	0	0	0	1	0	0	1	0	0	0	0	0	0	1	0	1	1	0	0	0	1	1
***	***	319	2022/5/31 9:56:00	1	***	***	***	40	1	***	165	65	2	2	***	2009	1	1	1	1	0	0	0	0	1	0	0	0	0	0	0	0	0	1	0	0	0	0	0	0	1	0	1	1	0	0	0	1	1
***	***	320	2022/5/31 9:56:36	1	***	***	***	51	1	***	170	65	2	3	***	200411	1	0	0	0	0	0	0	0	1	0	0	0	0	0	0	0	0	1	0	0	0	0	0	0	1	0	1	1	0	0	0	1	1
***	***	321	2022/5/31 10:01:55	1	***	***	***	43	1	***	170	86	2	3	***	200110	1	1	0	0	0	1	0	0	0	1	1	0	0	0	0	1	0	1	0	1	0	0	0	0	1	0	1	1	0	0	0	1	1
***	***	322	2022/5/31 10:04:52	1	***	***	***	39	1	***	171	75	2	2	***	200701	0	1	0	0	0	0	0	0	1	0	0	0	0	0	0	0	0	1	0	0	0	0	0	0	1	1	1	1	0	0	0	1	1
***	***	323	2022/5/31 10:05:08	1	***	***	***	42	1	***	174	64	2	2	***	200009-	1	1	0	0	0	0	0	0	1	0	0	0	0	0	0	1	0	1	0	0	0	0	0	0	1	0	1	1	0	0	0	1	1
***	***	324	2022/5/31 10:06:19	1	***	***	***	34	1	***	170	80	2	3	***	201903	0	1	0	0	0	0	0	0	1	0	0	0	0	0	0	0	0	1	0	0	0	0	0	0	1	0	1	1	0	0	0	1	1
***	***	325	2022/5/31 10:11:49	1	***	***	***	39	1	***	160	80	2	2	***	200909	1	0	0	1	0	0	1	0	1	0	0	0	0	0	0	0	0	1	0	0	0	0	0	0	1	0	1	1	0	0	0	1	1
***	***	326	2022/5/31 10:13:17	1	***	***	***	32	2	***	172	56.5	2	2	***	201508	0	1	0	0	0	0	0	0	0	1	0	0	0	0	0	0	0	1	0	0	0	0	0	0	1	0	1	1	0	0	0	1	1
***	***	327	2022/5/31 10:15:08	1	***	***	***	29	1	***	165	50	2	2	***	201905	1	0	0	0	0	0	0	0	1	0	0	0	0	0	0	0	0	1	0	0	0	0	0	0	1	0	1	1	0	0	0	1	1
***	***	328	2022/5/31 10:22:40	1	***	***	***	52	1	***	170	75	2	3	***	199307	1	0	0	0	0	0	0	0	1	0	0	0	0	0	0	0	0	1	0	0	0	0	0	0	1	1	1	1	0	0	0	1	1
***	***	329	2022/5/31 10:24:59	1	***	***	***	43	1	***	170	65	2	3	***	201205-	0	1	0	0	0	0	0	0	1	0	0	0	0	0	0	0	0	1	0	1	0	0	0	0	1	0	1	1	0	0	0	1	1
***	***	330	2022/5/31 10:26:14	1	***	***	***	21	2	***	167	60	2	2	***	20220412	0	1	0	1	0	0	1	0	1	0	0	0	0	0	0	0	0	0	0	1	0	0	0	0	1	0	1	1	0	0	0	1	1
***	***	331	2022/5/31 10:30:17	1	***	***	***	34	1	***	165	50	2	2	***	2006	0	1	0	0	0	0	0	0	1	0	0	0	0	0	0	0	0	1	0	0	0	0	0	0	1	0	1	1	0	0	0	1	1
***	***	332	2022/5/31 10:43:10	1	***	***	***	42	1	***	172	69.5	2	2	***	200505-202205	0	0	0	0	0	0	0	1	0	0	0	0	0	0	1	0	0	1	0	0	0	0	0	0	1	0	0	1	0	0	0	1	0
***	***	333	2022/5/31 10:49:49	1	***	***	***	33	1	***	160	55	2	3	***	201510	0	1	0	0	0	0	0	0	1	0	0	0	0	0	0	0	1	0	0	0	0	0	0	0	1	0	1	1	0	0	0	1	1
***	***	334	2022/5/31 10:51:58	1	***	***	***	29	2	***	172	75	2	2	***	201809-	1	0	0	0	0	0	0	0	1	0	0	0	0	0	0	0	1	0	0	0	0	0	0	0	1	0	1	1	0	0	0	1	1
***	***	335	2022/5/31 11:11:44	1	***	***	***	41	1	***	165	60	2	3	***	202107	1	0	0	0	0	0	0	0	0	0	1	0	0	0	1	0	0	1	0	0	0	0	0	0	1	0	1	1	0	0	0	1	1
***	***	336	2022/5/31 11:21:00	1	***	***	***	44	1	***	160	63	2	3	***	199807	1	0	0	0	0	0	0	0	0	0	0	0	1	0	0	0	1	0	0	0	0	0	0	0	1	0	1	1	0	0	0	1	1
***	***	337	2022/5/31 11:22:28	1	***	***	***	44	1	***	171.1	63.5	2	2	***	200910	0	0	0	0	0	0	0	1	1	0	0	0	0	0	0	0	0	1	0	0	0	0	0	0	1	0	1	1	0	0	0	1	1
***	***	338	2022/5/31 11:24:01	1	***	***	***	54	1	***	165	70	2	3	***	200110	1	1	1	0	0	0	0	0	1	0	0	0	1	0	0	0	1	1	0	1	1	1	0	0	1	0	1	1	0	0	0	1	1
***	***	339	2022/6/13 9:42:20	1	***	***	***	51	1	***	158	49.5	1	2	***	200709	1	0	0	0	0	0	0	0	1	0	0	0	0	0	0	0	1	0	0	0	0	0	0	0	1	0	1	1	0	0	0	1	1
***	***	340	2022/6/13 9:55:18	1	***	***	***	46	1	***	165	65	2	2	***	200103	1	1	1	1	0	0	1	0	1	0	0	0	0	0	0	0	1	0	0	0	0	0	0	0	1	1	1	1	0	0	0	1	1
***	***	341	2022/6/13 9:59:01	1	***	***	***	51	1	***	169	59	2	2	***	2001	1	1	0	1	0	0	0	0	1	0	0	0	0	0	0	0	1	0	0	0	0	0	0	0	1	0	1	1	0	0	0	1	1
***	***	342	2022/6/13 10:18:59	1	***	***	***	34	1	***	170	70	2	2	***	201901	0	1	0	0	0	0	0	0	1	0	0	0	0	0	0	0	0	1	0	0	0	0	0	0	1	1	1	1	0	0	0	1	1
***	***	343	2022/6/13 10:23:22	1	***	***	***	44	1	***	170	68	2	2	***	200210	1	0	0	0	0	0	0	0	0	0	0	0	0	0	1	0	0	1	0	0	0	0	0	0	1	0	1	1	0	0	0	1	1
***	***	344	2022/6/13 10:30:51	1	***	***	***	48	1	***	173	82	2	2	4	199707	1	0	0	0	0	0	0	0	0	0	0	0	1	0	0	0	0	1	0	0	0	0	0	0	1	0	1	1	0	0	0	1	1
[truncated: 446 more columns]

## Sheet: Questionnaire Notes
If negative numbers appear, their meanings are as follows: -2 indicates (empty), -3 indicates (skip); Multiple selection options: 1= Select 0= No selection
6 Ethnic groups	1 Han ethnicity 2 Ethnic minorities
10. Get used to using your hands	1 left hand, 2 right hand
11 Educational Attainment	1. Primary school and below 2. Junior high school 3. Senior high school (technical secondary school/technical school) 4. Junior college 5. Undergraduate 6. Postgraduate
12 Guangsheng Position	1. IH rough grinding 2. IH grinding, polishing and brightening 3. IH fine grinding 4MW Rough grinding 5MW Grinding, roughening and brightening 6MW fine grinding 7. Grinding parts 8. Quality inspection of grinding parts 9. Inspection and quality control of grinding packages 10. Grinding and welding repair 11. Quality inspection of grinding 12. Small cutting and small grinding 13. Others
45. May I ask if you have smoked in the past or now?	1. Never smoked. 2. Occasional smokers (those who have smoked continuously or cumulatively for at least 6 months, with less than one pack per week). 3. Regular smokers (those who have smoked continuously or cumulatively for at least 6 months, with one pack or more per week). 4. Those who have quit smoking (those who have smoked every day for at least 6 consecutive months, but are no longer smoker…
48. May I ask if you drink alcohol?	1. Never drink (each time consumed has not exceeded 1 liang of liquor or half a bottle of beer, or at most once every two years, each time at least 1 liang of liquor or half a bottle of beer) 2. Occasionally drink (drink about 1 to 11 times a year, each time at least 1 liang of liquor or half a bottle of beer) 3. Frequently drink (drink 1 to 3 times a month 4. Have a habit of heavy drinking (at l…
50. May I ask if you usually commute to and from work by electric bike or motorcycle?	1 No 2 Yes
52. Have your family members (parents and siblings) suffered from any of the following diseases (multiple choices are available)?	0 No 1 Hypertension 2 Diabetes 3 Cardiovascular disease 4 systemic lupus erythematosus 5 primary Raynaud 's disease 6 others ____________
53. Have you ever been diagnosed with a certain disease by a doctor from a township health center/community health service center or a higher-level medical institution?	1 is yes and 2 is no
54. Endocrine, nutritional and metabolic diseases	0 no 1 Type 1 diabetes 2 Type 2 diabetes 3 non-alcoholic fatty liver 4 psoriasis/psoriasis 5 hyperthyroidism 6 hyperlipidemia 7 others ____________
55. Neurological diseases	0 none 1 stroke 2 Parkinson's disease 3 autism 4 multiple sclerosis (MS) 5 Others ____________
56. Circulatory system diseases	0 no 1 Atherosclerosis 2 systemic lupus erythematosus 3 primary Raynaud 's disease 4 hypertension 5 coronary heart disease 6 others ___________
57. Respiratory diseases	0 no 1 adult respiratory distress syndrome 2 Chronic bronchitis 3 emphysema 4 others ___________
58. Digestive system diseases	0 None 1 Gastritis 2 Gastric ulcer 3 gallstones 4 cholecystitis 5 colitis 6 irritable bowel syndrome 7 others ___________
59. Diseases of the musculoskeletal system and connective tissue	0 none 1 Gout 2 ankylosing spondylitis 3 rheumatoid arthritis 4 others ___________
60. Malignant tumor	0 none 1 lung cancer 2 stomach cancer 3 esophageal cancer 4 liver cancer 5 colorectal cancer 6 breast cancer 7 cervical cancer 8 others ___________
61. Urinary system diseases	0 none 1 Kidney stones 2 prostatitis 3 chronic nephritis 4 others ___________
63. Have you had any of the following symptoms in the past two weeks?	1. No cold 2. Diarrhea 3. Skin trauma 4. Oral ulcers 5. Neurosis, such as anxiety, obsessive-compulsive disorder, depression, etc. 6. Chronic fatigue syndrome: unexplained intense fatigue or physical discomfort over a long period of time (more than 6 consecutive months)
Have you had constipation in the past two weeks?	1 non-existent, 2 existent
65. Have you taken prebiotics, probiotics, synbiotics or other products in the past two weeks?	1 non-existent, 2 existent
66. Have you used antibiotics within the last month?	1 non-existent, 2 existent
67. Within the past month, antibiotics have been used for ___ days, ___ (drug name)
68. Have you taken any medication (excluding health supplements) in the past two weeks?
69. (1) In the past two weeks, I have taken any medication for ___ days, including ___ types of drugs (hypoglycemic, antihypertensive, cardiovascular, etc.)
Have you experienced any of the following symptoms in the past year - tinnitus, ear pain, or hearing loss	1 None 2 Left ear 3 Right ear 4 both ears
Have you experienced any of the following symptoms in the past year - coughing and expectoration	1 non-existent, 2 existent
72. Your average cumulative sleep time per day: _____ hours _______ minutes (including nap);
73. In the past 30 days, have you experienced the following sleep problems at least 3 days a week? (Multiple choices are available	1. No snoring or suffocation, shortness of breath. 2. Difficulty falling asleep (with a sleep time of more than 30 minutes). 3. Waking up twice or more (including twice) in the middle. 4. Taking sleeping pills (Western medicine or Chinese medicine) for at least one day to help sleep. 5. Waking up early and having difficulty falling asleep again
74. Have you ever suffered any external injuries to your hands	1 non-existent, 2 existent
75. Have you ever suffered any kind of external injury to your hand? (Multiple choices are available)	1. Cuts 2. Burns and scalds 3. Fractures 4. Others
76. Please select the injured area: (Multiple selections are allowed)
77. Whether the fingers are damaged or not	1 non-existent, 2 existent
78. Please select the damaged area (multiple selections are allowed).
Have you experienced numbness in your hands in the past year?	1 non-existent, 2 existent
80. Areas where numbness occurs in the hands: (Multiple options available)
81. In what season did it appear? (Multiple choices are available)	Spring 0, Summer 1, Autumn 2, Winter 3
82. The average frequency of numbness in hands during winter:	1. How many times a day 2. How many times a week 3. How many times a month 4. How many times a year
83. On average, how long does hand numbness last each time it occurs in winter before it eases: ___ minutes
84. Which of the following situations occur more frequently (multiple choices are allowed)?	0 Cycling/When exposed to cold wind 1 washing clothes with cold water/When hands 2 getting up in the morning/at night 3 Working 4 after working 5 when fingers turn white 6 others
85. The last time I experienced numbness in my hands was: ___ (20220507)
86. The year when hand numbness first occurred: ___
Have you ever experienced a stinging sensation in your hand within the past year?	1 non-existent, 2 existent
88. Areas where stinging occurs:
89. In what season did it appear? (Multiple choices are available)	Spring 0, Summer 1, Autumn 2, Winter 3
90. The average frequency of stinging in winter:	1. How many times a day 2. How many times a week 3. How many times a month 4. How many times a year
91. On average, how long does each stabbing pain last before it subsides in winter? ___ minutes
92. Which of the following situations occur more frequently (multiple choices are allowed)?	0 Cycling/When exposed to cold wind 1 washing clothes with cold water/When hands 2 getting up in the morning/at night 3 Working 4 after working 5 when fingers turn white 6 others
93. The most recent time when the stinging symptom occurred was: ___ (20220507)
94. The year when the first stinging symptom occurred: ___
Have your hands turned waxy white or bluish purple in the past year?	1 None 2 Blue-purple 3 waxy white 4 All available
96. Areas where the knuckles turn white (purple) :
97. In what season did it appear? (Multiple choices are available)	Spring 0, Summer 1, Autumn 2, Winter 3
98. The average frequency of turning white (purple) in winter:	1. How many times a day 2. How many times a week 3. How many times a month 4. How many times a year
99. On average, how long does the appearance of white (purple) fingers last each time in winter before it eases: ___ minutes
Which of the following situations occur frequently (multiple choices are allowed)?	0 Cycling/When exposed to cold wind 1 washing clothes with cold water/When hands 2 getting up in the morning/at night 3 Working 4 after working 5 when fingers turn white 6 others
101. The most recent time when the stinging symptom occurred was: ___ (20220507)
102. The year when the first stinging symptom occurred: ___
103. Were there any photos taken when the knuckles turned white (purple)?	One has no two
104. Have any of your family members (parents and siblings) ever experienced the knuckles of your fingers turning waxy white?	One has no two
If so, have your family members ever engaged in work involving hand-transmitted vibrations?
106. Have you noticed that the tips of your toes have turned waxy white?	One has no two
Have you experienced cold hands in the past year?	One has no two
108. Areas where hands feel cold
109. In what season did it appear? (Multiple choices are available)	Spring 0, Summer 1, Autumn 2, Winter 3
Which of the following situations occur frequently (multiple choices are allowed)?	0 morning/evening 1 while working 2 after working 3 when fingers turn white 4 Others
111. The last time I experienced cold hands was: ___ (20220507)
112. Have you experienced any of the following symptoms/signs in the past year? (Multiple choices are acceptable.)	0 None 1 Sweaty palms 2 Deformed fingers 3 Atrophied hand muscles 4 trembling hands 5 stiff hands 6 swollen hands 7 weak arms
113. If you have the above-mentioned discomforts in your hands, will it have any adverse impact on your life?	One has no two
114. If you have the above-mentioned discomfort in your hands, will it have any adverse effect on your work?	One has no two
115. Please assess the difficulty of completing the following actions based on the actual situation when you experienced the above hand symptoms (please tick the box in the following table).	1. No difficulty. 2. There is difficulty but it can still be completed. 3. It is almost impossible to complete
116. Have you ever experienced the following symptoms in the following areas?
